# Supplementary material for: High dimensional predictions of suicide risk in 4.2 million US Veterans using ensemble transfer learning
Source: Sci Rep. 2024 Jan 20;14:1793. doi: 10.1038/s41598-024-51762-9 (PMC10799879; doi:10.1038/s41598-024-51762-9)
Supplement: Supplementary file 2 — Supplementary Information 2. [file 41598_2024_51762_MOESM2_ESM.txt]

import numpy as np
import pandas as pd
import os, json, time, pickle
import argparse, joblib
import sklearn
from sklearn.model_selection import train_test_split
from sklearn.linear_model import LogisticRegression, ElasticNet, LogisticRegressionCV
from sklearn.ensemble import RandomForestClassifier
from sklearn.metrics import accuracy_score, precision_recall_fscore_support
from sklearn.metrics import f1_score, roc_auc_score, average_precision_score
from sklearn.preprocessing import OneHotEncoder
from sklearn.model_selection import train_test_split

import warnings
warnings.filterwarnings("ignore", category=DeprecationWarning)

import torch
import torch.nn as nn
import torch.optim as optim
from torch.utils.data import Dataset, DataLoader
from torch.autograd import Variable
from pytorch_tabnet.tab_model import TabNetClassifier

import matplotlib.pyplot as plt
from sklearn.preprocessing import LabelEncoder, OneHotEncoder

import warnings
warnings.filterwarnings('ignore')

parser = argparse.ArgumentParser(description='variable type', formatter_class=argparse.ArgumentDefaultsHelpFormatter)
parser.add_argument('--variables', type=str, default='all', choices=['all', 'Dx', 'CPT', 'Rx', 'Demo'], help='Type of predictor variable')
parser.add_argument('--all_cohorts', type=str, default='True', help='whether to use all cohorts or evens and odds separately')
parser.add_argument('--saved_data', type=str, default='True', help='Whether or not to use already created train and test arrays')
parser.add_argument('--multiclass', type=str, default='False', help='is the output multiclass rather than binary')
parser.add_argument('--onehotencoding', type=str, default='False', help='whether to convert the label encodings to one hot encodings')
parser.add_argument('--save_data', type=str, default='True', help='Whether or not to save numpy data read and created from csv')
parser.add_argument('--model_type', type=str, default='tabnet', help='Model type', choices=['elasticnet', 'randomforest', 'neuralnetwork', 'tabnet'])
parser.add_argument('--batch_size', type=int, default=1024, help='batch size for batch training')
parser.add_argument('--epochs', type=int, default=10, help='number of epochs to train the model')
parser.add_argument('--rv_version', type=str, default="9n", help="version of rv input")
parser.add_argument('--problem', type=str, default="MACE", choices=['MACE', 'RV'], help="clinical problem of interest")
args = parser.parse_args()

# current_dir = '/mnt/vafs01/data/VA_MVP011_CDW/sayera/'
# data_dir = '/mnt/vafs01/data/VA_MVP011_CDW/sayera/data/'
# rv_dir = f'/mnt/vafs01/data/VA_MVP011_CDW/sayera/{args.problem}{args.rv_version}/'

current_dir = '/lustre/valustre/VA_MVP011_CDW/sayera/'
data_dir = '/lustre/valustre/VA_MVP011_CDW/sayera/data/'
rv_dir = f'/lustre/valustre/VA_MVP011_CDW/sayera/{args.problem}{args.rv_version}/'

#Get the list of predictor variables
def get_predictor_variables():
    if os.path.isfile(rv_dir+f"{args.problem}{args.rv_version}_predictor_variables_list.pkl"):
        with open(rv_dir+f"{args.problem}{args.rv_version}_predictor_variables_list.pkl", 'rb') as f:
            predictor_variables = pickle.load(f)
    else:
        if(args.all_cohorts=="True"):
            train = pd.read_csv(rv_dir+f"{args.problem}{args.rv_version}.encoded.allcohorts.csv", nrows=5)#, dtype="int32")
        else:
            train = pd.read_csv(rv_dir+f"{args.problem}{args.rv_version}.encoded.oddcohorts.csv", nrows=5)
            
        if args.problem == "MACE":
            print("MACE data")
            old_col = train.columns.get_loc("Age2")
            relevant_cols = ['PatientICN', 'OC','Female', 'Rac', 'Eth', 'Age1'] + list(train.columns[old_col+1:])  
            predictor_variables = relevant_cols[2:]
        elif "BirthDate" in train.columns:
            train['Age'] = (train['OCDate']-train['BirthDate']-0.12)/100
            print(train_x['Age'].head())
            old_col = train.columns.get_loc('Old')
            relevant_cols = ['PatientICN', 'OC','Cohort', 'Age', 'Female', 'Rac', 'Eth'] + list(train_x.columns[old_col+1:-1])
            predictor_variables = relevant_cols[3:]
        else:
            old_col = train.columns.get_loc('Old')
            relevant_cols = ['PatientICN', 'OC','Female', 'Rac', 'Eth', 'Young', 'Old'] + list(train.columns[old_col+1:])  
            predictor_variables = relevant_cols[2:]
        print("Relevant cols", len(relevant_cols))

        with open(rv_dir+f'{args.problem}{args.rv_version}_predictor_variables_list.pkl', 'wb') as f:
            pickle.dump(predictor_variables, f)
    return predictor_variables

predictor_variables = get_predictor_variables()
# print(predictor_variables)

def load_saved_data():
    train_x = np.load(rv_dir+f"{args.problem}{args.rv_version}_train_X.npy")
    train_y = np.load(rv_dir+f"{args.problem}{args.rv_version}_train_y.npy")
    valid_x = np.load(rv_dir+f"{args.problem}{args.rv_version}_valid_X.npy")
    valid_y = np.load(rv_dir+f"{args.problem}{args.rv_version}_valid_y.npy")
    test_x = np.load(rv_dir+f"{args.problem}{args.rv_version}_test_X.npy")
    test_y = np.load(rv_dir+f"{args.problem}{args.rv_version}_test_y.npy")
    print(train_x.shape, train_y.shape, valid_x.shape, valid_y.shape, test_x.shape, test_y.shape)
    return train_x, train_y, valid_x, valid_y, test_x, test_y

  
def get_predictors_and_outcome_variable():
    relevant_cols = ['PatientICN', 'OC'] + predictor_variables
    print("Relevant cols:", len(relevant_cols))
    if(args.all_cohorts=="True"):
        train_x = pd.read_csv(rv_dir+f"{args.problem}{args.rv_version}.encoded.allcohorts.csv", usecols=relevant_cols)#, dtype="int32")
        #train_x = pd.read_csv(rv_dir[:-1]+f"_multiclass/{args.problem}{args.rv_version}_multiclass.encoded.allcohorts.csv", usecols=relevant_cols, dtype="int32")
    else:
        train_x = pd.read_csv(rv_dir+f"{args.problem}{args.rv_version}.encoded.oddcohorts.csv", usecols=relevant_cols)
    print("Data dim:", train_x.shape)
    train_x, valid_x, test_x = split_train_valid_test(train_x)
    
    train_y = train_x.pop('OC').to_numpy()
    valid_y = valid_x.pop('OC').to_numpy()
    test_y = test_x.pop('OC').to_numpy()
    train_x = train_x.to_numpy()
    valid_x = valid_x.to_numpy()
    test_x = test_x.to_numpy()
    if (args.multiclass=="True" and len(np.unique(train_y))>2):
        print("Using multiclass outcome")
    else:
        print("Using binary outcome")
        train_y[train_y >= 1] = 1
        valid_y[valid_y >= 1] = 1
        test_y[test_y >= 1] = 1 
    print("Train y: ",train_y.shape, np.unique(train_y))
    return train_x, train_y, valid_x, valid_y, test_x, test_y
    

def split_train_valid_test(train_x):
    if(args.all_cohorts!="True"):
        print("Training on odd and testing on even cohorts")
        relevant_cols = ['PatientICN', 'OC'] + predictor_variables
        test_x = pd.read_csv(rv_dir+f"{args.problem}{args.rv_version}.encoded.evencohorts.csv", usecols=relevant_cols)
    else:
        if 'Cohort' in train_x.columns:
            test_x = train_x[train_x['Cohort'].isin([5,10,15,20,25,30,35,40,45,50,55,60,65,70,75,80,85,90,95,100])]
            train_x = train_x[~train_x['Cohort'].isin([5,10,25,20,25,30,35,40,45,50,55,60,65,70,75,80,85,90,95,100])]

        else:
            train_x, test_x = train_test_split(train_x, test_size=0.2, stratify=train_x['OC'], random_state=42)
    test_x.dropna(inplace=True)
    train_x.dropna(inplace=True)
    
    #Split train into train and valid data
    train_x, valid_x = train_test_split(train_x, test_size=0.1, stratify=train_x['OC'], random_state=42)
    if args.save_data=="True":
        test_x.to_csv(rv_dir+f"{args.problem}{args.rv_version}.test.csv",index=False)
        train_x.to_csv(rv_dir+f"{args.problem}{args.rv_version}.train.csv",index=False)
        valid_x.to_csv(rv_dir+f"{args.problem}{args.rv_version}.valid.csv",index=False)
    return train_x, valid_x, test_x
    
    
def save_data(train_x, train_y, valid_x, valid_y, test_x, test_y):
    print("Saving the loaded data into train, valid and test numpy files")
    np.save(rv_dir+f"{args.problem}{args.rv_version}_test_X.npy",test_x)
    np.save(rv_dir+f"{args.problem}{args.rv_version}_test_y.npy",test_y)
    np.save(rv_dir+f"{args.problem}{args.rv_version}_train_X.npy",train_x)
    np.save(rv_dir+f"{args.problem}{args.rv_version}_train_y.npy",train_y)
    np.save(rv_dir+f"{args.problem}{args.rv_version}_valid_X.npy",valid_x)
    np.save(rv_dir+f"{args.problem}{args.rv_version}_valid_y.npy",valid_y)
   
    
def load_data():
    if args.saved_data=="True":
        print("Loading already saved data")
        # Load the already split train-test data
        if(args.all_cohorts!="True"):
            print("Training on odd and testing on even cohorts")
        train_x, train_y, valid_x, valid_y, test_x, test_y = load_saved_data()
    else:
        train_x, train_y, valid_x, valid_y, test_x, test_y = get_predictors_and_outcome_variable()
        if args.save_data=="True":
            save_data(train_x, train_y, valid_x, valid_y, test_x, test_y)
    print(args.multiclass, args.onehotencoding, len(np.unique(train_y)))
    if((args.multiclass=="True" and args.onehotencoding=="True") and len(np.unique(train_y))>2):
        print("Encoding HERE!!!!!!!!!!!!")
        enc = OneHotEncoder()
        train_y = enc.fit_transform(train_y.reshape(-1,1)).toarray()
        valid_y = enc.transform(valid_y.reshape(-1,1)).toarray()
        test_y = enc.transform(test_y.reshape(-1,1)).toarray()
        print("After one-hot encoding: ", train_y.shape, valid_y.shape, test_y.shape)
    
    print("Dimensions of loaded data: ", train_x.shape, train_y.shape, valid_x.shape, valid_y.shape, test_y.shape, test_y.shape)
    return train_x, train_y, valid_x, valid_y, test_x, test_y


def get_tabnet_model(train_x, train_y, valid_x, valid_y, test_x, test_y):
    tabnet = TabNetClassifier(n_d=8, n_a=8, n_steps=3, gamma=1.5, n_independent=2, n_shared=2)
    if(os.path.isfile(current_dir + f"saved/{args.problem}{args.rv_version}/{args.model_type}_{args.problem}{args.rv_version}.zip")): 
        print('Model already exists!!')
        tabnet.load_model(current_dir + f"saved/{args.problem}{args.rv_version}/{args.model_type}_{args.problem}{args.rv_version}.zip")

    else:
        start_time = time.time()
        tabnet.fit(train_x, train_y, eval_set=[(train_x,train_y),(valid_x, valid_y)],
                          eval_name=['train','valid'], eval_metric=['balanced_accuracy'], patience=15, num_workers=4, weights=1)
        print("Time to train tabnet model: ", time.time() - start_time)
        # tabnet.save_model(current_dir+f'saved/{args.problem}{args.rv_version}/{args.model_type}_{args.problem}{args.rv_version}')
        
        global_feature_importance = tabnet.feature_importances_,
        fi = pd.DataFrame()
        fi['var'] = predictor_variables
        fi['coeff'] = tabnet.feature_importances_
        fi.to_csv(current_dir + f"saved/{args.problem}{args.rv_version}/{args.model_type}_{args.problem}{args.rv_version}_feature_importances.csv", index=False)
    #print(len(global_feature_importance),global_feature_importance)
    if args.multiclass == "True":
        pred_train = tabnet.predict_proba(train_x)
        pred_valid = tabnet.predict_proba(valid_x)
        pred_test = tabnet.predict_proba(test_x)
    else:
        pred_train = tabnet.predict_proba(train_x)[:,1]
        pred_valid = tabnet.predict_proba(valid_x)[:,1]
        pred_test = tabnet.predict_proba(test_x)[:,1]
    y_pred_train = tabnet.predict(train_x)
    y_pred_valid = tabnet.predict(valid_x)
    y_pred_test = tabnet.predict(test_x)
    return tabnet, pred_train, pred_valid, pred_test, y_pred_train, y_pred_valid, y_pred_test
    
    
def get_randomforest_model(train_x, train_y, valid_x, valid_y, test_x, test_y):
    num_var=train_x.shape[1]
    if(os.path.isfile(current_dir + f"saved/{args.problem}{args.rv_version}/{args.model_type}_{args.problem}{args.rv_version}.sav")):
        print('Model already exists!!')
        with open(current_dir + f"saved/{args.problem}{args.rv_version}/{args.model_type}_{args.problem}{args.rv_version}.sav", "rb") as f:
            rf = joblib.load(f)
    else:
        start_time = time.time()
        if(args.variables=='Demo' or args.variables=='Age'):
            rf = RandomForestClassifier(n_estimators=50, max_features='sqrt', class_weight='balanced')
        else:
            rf = RandomForestClassifier(n_estimators=500,max_features='sqrt', min_samples_leaf=100, class_weight='balanced')
        rf.fit(train_x, train_y)
        print("Time to train random forest: ", time.time() - start_time)
        with open(current_dir + f"saved/{args.problem}{args.rv_version}/{args.model_type}_{args.problem}{args.rv_version}.sav", "wb") as f:
            joblib.dump(rf, f) 
        fi = pd.DataFrame()
        fi['var'] = predictor_variables
        fi['coeff'] = rf.feature_importances_
        fi.to_csv(current_dir + f"saved/{args.problem}{args.rv_version}/{args.model_type}_{args.problem}{args.rv_version}_feature_importances.csv", index=False)
    if args.multiclass == "True":
        pred_train = np.array(rf.predict_proba(train_x))[:,:,1].T    #probabilities return a 3-D list of nclass, nsamples, and 0,1
        pred_valid = np.array(rf.predict_proba(valid_x))[:,:,1].T
        pred_test = np.array(rf.predict_proba(test_x))[:,:,1].T
    else:
        pred_train = np.array(rf.predict_proba(train_x)[:,1])
        pred_valid = np.array(rf.predict_proba(valid_x)[:,1])
        pred_test = np.array(rf.predict_proba(test_x)[:,1])
    print(pred_train.shape, pred_valid.shape, pred_test.shape)
    y_pred_train = rf.predict(train_x)
    y_pred_valid = rf.predict(valid_x)
    y_pred_test = rf.predict(test_x)
    return rf, pred_train, pred_valid, pred_test, y_pred_train, y_pred_valid, y_pred_test
   
    
def get_neuralnetwork_model(train_x, train_y, valid_x, valid_y, test_x, test_y):
    device = torch.device('cuda' if torch.cuda.is_available() else 'cpu')
    print("Device: ", device)

    class CustomData(Dataset):
        """Define a dataset consisting of each patient's quarterly ICD counts."""
        def __init__(self, sequence_data, sequence_labels):
            self.sequence_data = sequence_data
            self.sequence_labels = sequence_labels
            self.num_samples = sequence_data.shape[0]
        def __len__(self):
            return self.num_samples
        def __getitem__(self, idx):
            return self.sequence_data[idx], self.sequence_labels[idx]

    train_dataset = CustomData(train_x, train_y)
    train_dataloader = DataLoader(train_dataset,batch_size=args.batch_size, num_workers=4, shuffle=False)

    input_width = train_x.shape[1]
    hidden_width = 1024
    hidden1_width = 512
    hidden2_width = 256
    hidden3_width = 64
    if (args.multiclass=="True" and len(np.unique(train_y, axis=0))>2):
        output_width = len(np.unique(train_y, axis=0))
    else:
        output_width = 1
    batch_size = 512
    non_linearity = nn.ReLU()

    if(args.variables == 'Demo' or args.variables == 'Age'):
        hidden1_width = 32
        hidden2_width = 16
        hidden3_width = 8

        nn_model = nn.Sequential(nn.Linear(input_width, hidden1_width),
                         non_linearity,
                         nn.Linear(hidden1_width, hidden2_width),
                         non_linearity,
                         nn.Linear(hidden2_width, hidden3_width),
                         non_linearity,
                         nn.Linear(hidden3_width, output_width),
                        )
    else:
        nn_model = nn.Sequential(nn.Linear(input_width, hidden_width),
                         non_linearity,
                         nn.Linear(hidden_width, hidden1_width),
                         non_linearity,
                         nn.Linear(hidden1_width, hidden2_width),
                         non_linearity,
                         nn.Linear(hidden2_width, hidden3_width),
                         non_linearity,
                         nn.Linear(hidden3_width, output_width),
                        )
    
    sigmoid = lambda x: 1 / (1 + np.exp(-x))
    if (args.multiclass=="True" and len(np.unique(train_y, axis=0))>2):
        loss_fn = nn.CrossEntropyLoss().to(device)
        activation = nn.Softmax(dim=1)
    else:
        loss_fn = nn.BCEWithLogitsLoss(pos_weight=torch.tensor([len(train_y[train_y==0])/len(train_y[train_y==1])])).to(device)
        activation = nn.Sigmoid()
    print("Loss function:", loss_fn, "Activation:", activation, "Unique y:", np.unique(train_y, axis=0))
    optimizer = optim.Adam(nn_model.parameters(), lr=0.01)
    losses = []
    accuracies = []
    print(nn_model)
    
    num_var = train_x.shape[1]
    if(os.path.isfile(current_dir+f"saved/{args.problem}{args.rv_version}/{args.model_type}_{args.problem}{args.rv_version}.pth")):
        print("Model already exists!")
        device = 'cpu'
#         with open(current_dir+f"saved/{args.problem}{args.rv_version}/{args.model_type}_{args.problem}{args.rv_version}.pt", "rb") as f:
#             nn_model = torch.load(f, map_location=torch.device(device))
        with open(current_dir+f"saved/{args.problem}{args.rv_version}/{args.model_type}_{args.problem}{args.rv_version}.pth", "rb") as f:
            nn_model.load_state_dict(torch.load(f, map_location=torch.device(device)))
        pred_train = activation(nn_model(torch.tensor(train_x, dtype=torch.float, device=device)).detach()).cpu().numpy()
        pred_valid = activation(nn_model(torch.tensor(valid_x, dtype=torch.float, device=device)).detach()).cpu().numpy()
        pred_test = activation(nn_model(torch.tensor(test_x, dtype=torch.float, device=device)).detach()).cpu().numpy()

    else:
        if torch.cuda.is_available():
            
            print("Data parallel")
            nn_model = nn.DataParallel(nn_model)
            data_parallel = True
        nn_model.to(device)
    
        start_time = time.time()
        #Loading validation set at once rether than in batches
        if args.multiclass and len(np.unique(train_y, axis=0))>2:
            valid_out = torch.tensor(valid_y, dtype=torch.long, device=device)    
        else:
            valid_out = torch.tensor(valid_y.reshape(-1,1), dtype=torch.float, device=device)
        print("Valid out shape", valid_out.shape)
        valid_in = torch.tensor(valid_x, dtype=torch.float, device=device)
        
        for e in range(args.epochs):
            total_loss = torch.Tensor([0])
            acc = []
            for i, mini_batch in enumerate(train_dataloader):
                nn_model.train()
                sequence_inputs, target_values = mini_batch
#                 print(sequence_inputs.shape, target_values.shape)
                train_in = torch.tensor(sequence_inputs, dtype=torch.float, device=device)
                if (args.multiclass and len(np.unique(train_y, axis=0))>2):
                    train_out = torch.tensor(target_values, dtype=torch.long, device=device)
                else:
                    train_out = torch.tensor(target_values.reshape(-1,1), dtype=torch.float, device=device)
                optimizer.zero_grad() # Torch accumulates gradients so zero them out for each new batch
                nn_pred_train = nn_model(train_in)
                #nn_pred_train = nn_pred_train.cpu() # Necessary if using GPUs, harmless if not
                pred_train = activation(nn_pred_train.detach()).cpu().numpy()
                loss = loss_fn(nn_pred_train, train_out)
                total_loss += float(loss.item())    #float(loss.detach().item())
                if args.multiclass and len(np.unique(train_y, axis=0))>2:
                    y_pred_train = np.argmax(pred_train, axis=1)
#                     y_pred_train = np.zeros(shape=pred_train.shape)
#                     y_pred_train[np.arange(len(pred_train)), np.argmax(pred_train, axis=1)] = 1
                    acc.append(accuracy_score(target_values.numpy(), y_pred_train))
                else:
                    acc.append(accuracy_score(target_values.numpy(), np.where(pred_train > 0.5, 1, 0)))
                loss.backward(retain_graph=True)     # backward pass
                optimizer.step()
#                 if(i%1000 == 0):
#                     print("Minibatch number", i, "Train out shape", train_out.shape)
                # Get the numerical value from a 1-element Tensor by calling tensor.item()
            if(e%2 == 0):
                nn_model.eval()
                nn_pred_valid = nn_model(valid_in)#.cpu()
                pred_valid = activation(nn_pred_valid.detach()).cpu().numpy()
                valid_loss = loss_fn(nn_pred_valid, valid_out)
                if args.multiclass and len(np.unique(train_y, axis=0))>2:
                    y_pred_valid = np.argmax(pred_valid, axis=1)
#                     y_pred_valid = np.zeros(shape=pred_valid.shape)
#                     y_pred_valid[np.arange(len(pred_valid)), np.argmax(pred_valid, axis=1)] = 1
                    print('Epoch: ', e, 'train_loss', total_loss.numpy()[0], 'train_accuracy', np.mean(acc),
                    'valid loss: ',  valid_loss.item(), 'valid_accuracy', 
                    accuracy_score(valid_y, y_pred_valid))
                else:
                    print('Epoch: ', e, 'train_loss', total_loss.numpy()[0], 'train_accuracy', np.mean(acc),
                    'valid loss: ',  valid_loss.item(), 'valid_accuracy', accuracy_score(valid_y, np.where(pred_valid > 0.5, 1, 0)))

            losses.append(total_loss.numpy()[0])
            accuracies.append(np.mean(acc))

        torch.save(nn_model, current_dir+f'saved/{args.problem}{args.rv_version}/{args.model_type}_{args.problem}{args.rv_version}.pt')
        if data_parallel:
            torch.save(nn_model.module.state_dict(), f'saved/{args.problem}{args.rv_version}/{args.model_type}_{args.problem}{args.rv_version}.pth')
        else:
            torch.save(nn_model.state_dict(), f'saved/{args.problem}{args.rv_version}/{args.model_type}_{args.problem}{args.rv_version}.pth')
        print(losses, accuracies)
        
#         device='cpu'    #evaluate using cpu 
#         nn_model.to(device)
        nn_pred_train = nn_model(torch.tensor(train_x, dtype=torch.float, device=device))    #this is required to compute the accuracy on the entire training data rather than just the minibatch
        valid_in = valid_in.cpu()
        nn_pred_valid = nn_model(valid_in)
        pred_train = activation(nn_pred_train.detach().cpu()).numpy()
        pred_valid = activation(nn_pred_valid.detach().cpu()).numpy()
        nn_pred_test = nn_model(torch.from_numpy(test_x.astype(np.float32)).to(device))
        pred_test = activation(nn_pred_test.detach().cpu()).numpy()
    if (args.multiclass and len(np.unique(train_y, axis=0))>2):
        y_pred_train = np.argmax(pred_train, axis=1)
        y_pred_valid = np.argmax(pred_valid, axis=1)
        y_pred_test = np.argmax(pred_test, axis=1)
#         y_pred_train = np.zeros(shape=pred_train.shape)
#         y_pred_train[np.arange(len(pred_train)), np.argmax(pred_train, axis=1)] = 1
#         y_pred_valid = np.zeros(shape=pred_valid.shape)
#         y_pred_valid[np.arange(len(pred_valid)), np.argmax(pred_valid, axis=1)] = 1
#         y_pred_test = np.zeros(shape=pred_test.shape)
#         y_pred_test[np.arange(len(pred_test)), np.argmax(pred_test, axis=1)] = 1

    else:
        y_pred_train = np.where(pred_train > 0.5, 1, 0)
        y_pred_valid = np.where(pred_valid > 0.5, 1, 0)
        y_pred_test = np.where(pred_test > 0.5, 1, 0)
    return nn_model, pred_train, pred_valid, pred_test, y_pred_train, y_pred_valid, y_pred_test
    
    
def train_and_evaluate_model(train_x, train_y, valid_x, valid_y, test_x, test_y):        
    if args.model_type=="tabnet":
        model, pred_train, pred_valid, pred_test, y_pred_train, y_pred_valid, y_pred_test = get_tabnet_model(train_x, train_y, valid_x, valid_y, test_x, test_y)
           
    elif args.model_type=="randomforest":        
        model, pred_train, pred_valid, pred_test, y_pred_train, y_pred_valid, y_pred_test = get_randomforest_model(train_x, train_y, valid_x, valid_y, test_x, test_y)

    elif args.model_type=="neuralnetwork":
        model, pred_train, pred_valid, pred_test, y_pred_train, y_pred_valid, y_pred_test = get_neuralnetwork_model(train_x, train_y, valid_x, valid_y, test_x, test_y)
    print(model)
    print("Dimensions of the predictions: ", pred_valid.shape, y_pred_valid.shape, pred_test.shape, y_pred_test.shape)
    print("Saving the model predictions")
    np.savetxt(current_dir + f"saved/{args.problem}{args.rv_version}/{args.model_type}_pred_train.csv", pred_train, delimiter=",")
    np.savetxt(current_dir + f"saved/{args.problem}{args.rv_version}/{args.model_type}_pred_valid.csv", pred_valid, delimiter=",")
    np.savetxt(current_dir + f"saved/{args.problem}{args.rv_version}/{args.model_type}_pred_test.csv", pred_test, delimiter=",")
    
    if(args.model_type=="tabnet"):
        model.save_model(current_dir+f'saved/{args.problem}{args.rv_version}/{args.model_type}_{args.problem}{args.rv_version}')
    
    print("Train accuracy:", accuracy_score(y_true=train_y, y_pred=y_pred_train), "Valid accuracy: ", accuracy_score(y_true=valid_y, y_pred=y_pred_valid), "Test accuracy: ", accuracy_score(y_true=test_y, y_pred=y_pred_test))
    print("Train precision, recall, f1, support: ", precision_recall_fscore_support(y_true=train_y, y_pred=y_pred_train), "Valid precision, recall, f1, support: ", precision_recall_fscore_support(y_true=valid_y, y_pred=y_pred_valid), "Test precision, recall, f1, support: ", precision_recall_fscore_support(y_true=test_y, y_pred=y_pred_test))
    print("Train auroc: ", roc_auc_score(y_true=train_y, y_score=pred_train, multi_class="ovo", average="macro"), "Valid auroc: ", roc_auc_score(y_true=valid_y, y_score=pred_valid, multi_class="ovo", average="macro"), "Test auroc: ", roc_auc_score(y_true=test_y, y_score=pred_test, multi_class="ovo", average="macro"))
    print("Weighted AUROC:\n", "Train auroc: ", roc_auc_score(y_true=train_y, y_score=pred_train, average="weighted", multi_class="ovo"), "Valid auroc: ", roc_auc_score(y_true=valid_y, y_score=pred_valid, average="weighted", multi_class="ovo"), "Test auroc: ", roc_auc_score(y_true=test_y, y_score=pred_test, average="weighted", multi_class="ovo"))
    print("Train auprc: ", average_precision_score(y_true=train_y, y_score=pred_train, average=None), "Valid auprc: ", average_precision_score(y_true=valid_y, y_score=pred_valid, average=None), "Test auprc: ", average_precision_score(y_true=test_y, y_score=pred_test, average=None))
    print("Weighted AUPRC: \n", "Train auprc: ", average_precision_score(y_true=train_y, y_score=pred_train, average="weighted"), "Valid auprc: ", average_precision_score(y_true=valid_y, y_score=pred_valid, average="weighted"), "Test auprc: ", average_precision_score(y_true=test_y, y_score=pred_test, average="weighted"))
    return model
   

def main():
    train_x, train_y, valid_x, valid_y, test_x, test_y = load_data()
    train_x = train_x[:,1:]
    valid_x = valid_x[:,1:]
    test_x = test_x[:,1:]
    model = train_and_evaluate_model(train_x, train_y, valid_x, valid_y, test_x, test_y)

if __name__=="__main__":
    main()
