# Supplementary material for: High dimensional predictions of suicide risk in 4.2 million US Veterans using ensemble transfer learning
Source: Sci Rep. 2024 Jan 20;14:1793. doi: 10.1038/s41598-024-51762-9 (PMC10799879; doi:10.1038/s41598-024-51762-9)
Supplement: Supplementary file 3 — Supplementary Information 3. [file 41598_2024_51762_MOESM3_ESM.xlsx]

## Sheet: Rcc
	Coef	Adj.OR	N.cases	N.cntrls	%cases	%cases/%controls	%S.ndi	%SA	%OD
Female	-0.292497	0.746397	25130	151172	14.254	0.657967	0.659762	7.54458	7.23482
Rac	-0.130594	0.877574	40190	133355	23.1583	1.16062	1.05948	10.8715	14.4343
Eth	0	1	13880	50630	21.516	1.05482	1.96724	12.0167	10.5145
Young	0.382352	1.46573	105855	404629	20.7362	1.02533	2.61168	12.4487	8.47568
Old	0.214367	1.23908	61030	240695	20.227	0.984051	5.54869	4.24178	13.0823
Black_ACS	0.0151359	1.01525	39133	149879	20.704	1.01422	3.59123	9.23685	10.8797
AmInd_ACS	-0.278841	0.75666	6007	53949	10.019	0.475452	1.88237	4.33217	4.47785
gt75k_ACS	-0.0861454	0.917461	24136	118115	16.9672	0.808368	3.02386	7.23783	8.68715
ltHalfPov_ACS	0	1	30219	141660	17.5816	0.837048	3.05361	7.6899	8.96823
NoHighSchool_ACS	-0.00813557	0.991897	10387	58449	15.0895	0.724527	2.60772	6.22804	7.79315
Bachelors_ACS	-0.0303286	0.970127	12497	64182	16.2978	0.784318	3.18143	6.63486	8.32322
Spanish_ACS	-0.218772	0.803505	21652	139411	13.4432	0.619997	2.20684	5.9051	6.54095
SSI_ACS	-0.0167512	0.983388	28711	141395	16.8783	0.798866	2.92272	7.21869	8.68787
NotInSchool_ACS	0	1	8035	35612	18.4091	0.895825	3.93569	6.51301	10.313
DifficIndivLiv18_34_ACS	-0.00361291	0.996394	25429	113019	18.3672	0.884337	3.38853	7.53201	9.78544
DifficIndivLiv35_64_ACS	0	1	11488	49656	18.7884	0.91367	3.60866	7.69402	9.95539
DifficIndivLiv65_74_ACS	-0.00408288	0.995925	16780	79634	17.4041	0.838298	3.00365	7.35816	9.11747
Vet_Pov_18_64_ACS	0	1	14819	70590	17.3506	0.837022	3.12487	7.20267	9.09559
Vet_Pov_Dis_18_64_ACS	-0.0785903	0.924419	77929	371255	17.349	0.765928	3.14017	7.3005	8.98605
Married	-0.185434	0.830744	92530	337922	21.496	1.08623	3.96096	8.92278	11.8638
MaritalChange	0.750547	2.11816	25205	46514	35.1441	1.80884	5.73525	18.869	19.9015
Underweight	0.0819773	1.08543	5996	8865	40.3472	1.99848	7.77154	16.4704	28.3115
Overweight	-0.0481167	0.953023	111768	276042	28.8203	1.8192	5.31234	13.6151	16.0497
Obese	-0.244818	0.782847	94585	284391	24.958	1.38155	3.62665	11.6559	14.0168
Hypotension	0	1	901	1940	31.7142	1.55198	6.8651	11.577	20.6219
Elevated BP	0.0686662	1.07108	132555	319864	29.2992	2.06554	4.80946	14.0248	16.7194
Hypertension_1	0.0118949	1.01197	131305	330464	28.4352	1.94822	4.93172	12.6471	16.7138
Hypertension_2	0.00724794	1.00727	101111	264431	27.6606	1.64375	5.11405	11.1553	16.8686
PulsePr.lt.30	0.0878316	1.0918	5106	11891	30.0406	1.47894	5.10733	15.1552	16.4547
50.lt.PulsePr.lt.70	0.199543	1.22084	154752	409659	27.4183	2.11208	4.90562	11.8753	16.0662
70.lt.PulsePr.lt.90	0.350707	1.42007	42869	113275	27.4548	1.42298	5.93887	8.01195	18.581
90.lt.PulsePr	0.296797	1.34554	12908	23619	35.3382	1.77154	6.61105	13.4201	24.2835
LowPulseRate	-0.0032408	0.996764	81903	251767	24.5461	1.31539	4.34857	10.0733	14.3714
HighPulseRate	0.261838	1.29932	125455	273779	31.4239	2.22543	5.41602	15.7134	17.6647
PO2.NA	-0.0127715	0.98731	39247	374501	9.48573	0.348857	2.36615	3.98395	3.76015
PO2.lt.88	0.0222136	1.02246	1651	4260	27.931	1.36761	5.75221	11.3424	16.5687
88.le.PO2.lt.91	0.0988742	1.10393	2913	5087	36.4125	1.78966	8.70424	10.8951	26.2005
91.le.PO2.lt.95	0.200026	1.22143	40820	85208	32.3896	1.71344	5.83087	12.1268	21.8225
Pain.NA	-0.355302	0.700961	195335	844107	18.7923	0.338386	3.42246	8.61943	9.22692
1.le.Pain.lt.5	0	1	128127	330401	27.9431	1.85983	4.75915	12.879	15.9659
Pain.ge.5	0.238634	1.26951	162581	329444	33.0432	3.27288	4.89959	16.0954	20.0097
HbA1c.NA	0.183419	1.20132	81331	477248	14.5603	0.545714	2.85799	6.49457	6.67631
6.lt.HbA1c.lt.7	-0.00552237	0.994493	44877	118589	27.4534	1.42767	4.25716	9.99211	18.2303
7.le.HbA1c.lt.8	-0.0306166	0.969847	23408	62007	27.405	1.37899	3.90981	9.243	19.0266
8.le.HbA1c.lt.9	-0.0584315	0.943243	15678	39143	28.5985	1.42758	3.50073	10.3951	19.8874
9.lt.HbA1c	-0.0231894	0.977077	14196	33871	29.5338	1.47336	3.28927	12.0554	19.8737
Glucose.NA	-0.39676	0.672496	25958	324274	7.41166	0.278091	1.60485	3.57139	2.60082
Glucose.lt.70	0.0760422	1.07901	6637	14173	31.8933	1.57565	5.21001	15.8623	18.3536
100.le.Glucose.lt.125	0.00764924	1.00768	132166	313353	29.6656	2.10497	5.16668	13.286	17.6332
125.le.Glucose.lt.150	0.0133178	1.01341	50071	110518	31.1796	1.67538	4.94629	12.2671	20.7103
150.le.Glucose	0	1	37906	91620	29.2652	1.51823	4.18122	11.1322	19.6675
Hemoglobin.NA	-0.310722	0.732917	26908	331287	7.51211	0.280174	1.66374	3.62644	2.59817
Hemoglobin.lt.8	0.117764	1.12498	2578	3963	39.4129	1.9368	4.73558	11.9529	31.743
8.le.Hemoglobin.lt.10	0.161577	1.17536	14203	17398	44.9448	2.27772	5.28608	13.3781	37.7375
10.le.Hemoglobin.lt.11	0.196684	1.21736	19157	24510	43.8707	2.25137	5.68724	13.9909	35.8411
HDL.NA	0	1	90009	506867	15.08	0.558639	2.74552	6.60892	7.28574
HDL.lt.40	-0.00672573	0.993297	67427	161476	29.4566	1.63007	4.96213	13.6755	17.1455
40.le.HDL.lt.60	-0.0017114	0.99829	35254	85654	29.1577	1.50466	4.91552	13.6813	16.7632
HDL.ge.90	-0.126748	0.880955	18126	51478	26.0416	1.29669	4.24835	12.5312	14.1246
LDL.NA	0.0236688	1.02395	104660	554244	15.884	0.578001	2.84211	6.91405	7.86004
LDL.lt.130	0	1	52265	129932	28.686	1.52487	4.79917	13.9797	15.9185
130.le.LDL.lt.160	-0.00451079	0.995499	31528	81912	27.7927	1.41714	4.64372	14.1645	14.6163
160.le.LDL.lt.190	0	1	12384	31684	28.102	1.3952	4.63807	14.6858	14.5362
190.le.LDL	-0.00583904	0.994178	56436	417851	11.8991	0.439529	2.31215	5.415	5.13627
TotChol.NA	0	1	37694	358019	9.52559	0.356663	1.86797	4.56542	3.69905
200.lt.TotChol.lt.220	0	1	24399	60640	28.6915	1.45148	4.69605	14.166	15.828
220.le.TotChol	0.0161653	1.0163	22639	55000	29.1593	1.47295	4.93639	14.9647	15.5198
Trig.NA	0.00095066	1.00095	36154	352961	9.29134	0.348306	1.86068	4.44967	3.55888
150.lt.Trig.lt.200	-0.00186979	0.998132	74595	180601	29.2305	1.64392	4.91932	13.2806	17.2292
200.le.Trig	0.00056808	1.00057	73359	170000	30.1444	1.70517	5.01148	14.569	17.2343
eGFR.NA	-0.0437907	0.957154	112771	307041	26.8623	1.63296	4.54813	12.3924	15.1234
45.lt.eGFR.lt.60	0.0444593	1.04546	32876	78572	29.499	1.51791	5.53752	9.86866	20.0195
30.lt.eGFR.lt.45	0.0366481	1.03733	14793	31214	32.1538	1.61185	5.78043	9.38017	23.6093
15.lt.eGFR.lt.30	0.0354924	1.03613	5062	8916	36.2141	1.78753	5.18928	9.15019	29.1931
15.gt.eGFR	0.132065	1.14118	4331	5895	42.3528	2.09082	5.54398	13.2578	34.3468
PHQ2.not.administered	0.73149	2.07818	67185	400513	14.365	0.573335	2.51909	6.60724	6.64316
PHQ2.eq.1.2	0.347237	1.41515	63998	141338	31.1675	1.73375	5.08877	15.6669	17.5877
PHQ2.eq.3.4	0.975499	2.65249	29812	51846	36.5084	1.90511	5.59379	21.9903	18.9539
PHQ2.eq.5.6	1.71055	5.53203	38314	52022	42.4128	2.29524	7.18644	28.0112	21.2575
PHQ9.not.administered	0.000683578	1.00068	162083	744783	17.8729	0.535654	3.3057	7.12757	9.64058
PHQ9.score.5-9	-0.0100418	0.990008	14134	29160	32.6466	1.63563	4.51241	19.0966	16.7642
PHQ9.score.10-14	0	1	16043	30600	34.3953	1.73358	4.43174	21.7831	16.6258
PHQ9.score.15.19	0	1	17528	29176	37.53	1.90514	4.60683	25.5923	17.2547
PHQ9.20-27	0.082599	1.08611	17868	22128	44.6745	2.2862	5.58519	33.8456	19.1405
PHQ9.Q9.score=1	-0.788946	0.454323	45039	103652	30.2903	1.6018	4.15904	16.7922	15.9181
PHQ9.Q9.score=2	0.482892	1.62076	14856	18942	43.9553	2.22992	6.27876	32.9321	18.4519
PHQ9.Q9.score=3	0.55686	1.74518	6028	6283	48.9643	2.43142	6.60027	39.662	18.7928
PHQ9.Q9.score=4	1.49262	4.44871	6060	4671	56.4719	2.80876	10.7225	46.7024	23.1364
SuicideAttempt	0.223864	1.2509	4990	3759	57.0351	2.82802	28.2497	31.6172	32.0376
SuicideIdeation	3.19852	24.4963	37101	15360	70.7211	3.9464	16.9056	62.6668	34.7854
alcdx_poss	0.383989	1.46813	78918	91105	46.4161	2.96352	7.8817	30.3947	25.5952
Nicdx_poss	-0.00486207	0.99515	96750	162596	37.3054	2.45439	6.15762	20.4415	21.4132
AmphetamineUseDisorder	0.134842	1.14436	11537	6345	64.5174	3.27025	10.3434	53.0209	36.4801
Cannabis	-0.043952	0.957	33295	27229	55.0112	2.98472	7.98838	40.4635	31.3335
COCNdx	0.30966	1.36296	31109	18182	63.1129	3.42222	7.34342	47.2006	42.4547
DrugInducedSymptoms	0.221708	1.24821	25946	12308	67.8256	3.61935	11.9977	54.3979	43.7837
OpioidOverdose	1.8033	6.06967	2019	430	82.4418	4.05631	41.5761	75.0869	49.2326
OUD	0.817611	2.26508	26429	12886	67.2237	3.59242	11.8725	49.1135	48.7471
SedativeUseDisorder	0.0974366	1.10234	8566	3251	72.4888	3.64388	18.7859	59.4487	48.3886
SAE_sed	0.382493	1.46594	2956	996	74.7976	3.69077	29.2111	60.0642	51.2482
SUD_CatchAll	0.239709	1.27088	51461	37347	57.9464	3.38158	8.57751	41.9212	35.9916
SAE_Acet	0.698141	2.01001	2526	950	72.6697	3.58034	21.5524	54.8694	53.8835
SAE_OtherDrug	0.502142	1.65226	4893	1944	71.5665	3.55324	21.391	59.668	43.3566
MDD	-0.0607051	0.941101	83102	118888	41.1416	2.6113	6.01888	27.6115	20.2244
Schiz	0.101553	1.10689	15936	11649	57.7705	2.96343	10.4956	43.6648	32.2339
Sleepx	-0.345675	0.707742	75192	162722	31.6047	1.82163	4.35938	16.7266	17.7391
BIPOLAR	0.378132	1.45956	31862	22247	58.8848	3.19069	12.5992	46.0182	30.341
PTSD	0.0095277	1.00957	74863	117413	38.9352	2.35922	5.14764	25.1006	19.8852
MH_CatchAll	0.450112	1.56849	156430	266865	36.9553	3.70379	6.24572	20.0313	21.2021
ODEPRdx_poss	0.060924	1.06282	127864	190438	40.1707	3.25929	6.69241	24.3243	21.7692
OtherPsychosis	0.144243	1.15516	23806	17879	57.1093	3.00489	10.3899	40.892	34.3721
Thyroid	0.0543553	1.05586	22018	49183	30.9237	1.56716	5.72009	12.9134	19.2716
reach_othanxdis	-0.0129501	0.987133	81354	127671	38.9207	2.42046	6.13876	24.0673	20.3097
reach_persond	0.397426	1.48799	24819	12889	65.8189	3.49409	13.141	54.148	37.2401
TBI_Dx	0.24751	1.28083	7735	8470	47.7322	2.38041	6.6358	30.2479	29.0025
Concuss	0.0602015	1.06205	6385	9129	41.1564	2.04098	5.37935	28.1351	20.0683
Headache	-0.0066115	0.99341	54880	91304	37.5417	2.10718	4.42374	21.6698	21.7611
SAE_Falls	0.958037	2.60658	25595	24440	51.1542	2.69431	6.40677	25.4923	38.9
SAE_OtherAccident	0.0149779	1.01509	4600	6216	42.5296	2.10099	4.96866	22.397	28.5271
SAE_Vehicle	0.187733	1.20651	8224	9406	46.6478	2.32853	6.24003	25.4557	31.801
Amputation	0.137289	1.14716	2134	2585	45.2214	2.2215	6.81327	18.2479	34.6066
SpinalCordInj	0.103758	1.10933	2044	2255	47.5459	2.33564	6.27598	19.1756	37.5865
Backpain	-0.118932	0.887868	127455	269240	32.1292	2.33163	4.72382	15.4689	19.4076
EH_PARALYSIS	0.245219	1.2779	6203	7068	46.741	2.32082	6.75462	19.4713	36.0362
DEMENTIA	0.00943934	1.00948	21272	23081	47.9607	2.48545	6.66424	29.1342	30.5124
Parkinsons	0.0231287	1.0234	2869	5136	35.8401	1.76117	7.07436	15.1635	23.2975
DeliriumTremens	0	1	16749	8774	65.6232	3.38609	13.7266	52.614	39.0059
Huntington	0.149686	1.16147	98	130	42.9825	2.10088	15.5844	26.5537	17.1975
EH_Lymphoma	0.150758	1.16271	6603	5839	53.0702	2.642	13.0066	30.2556	35.3807
EH_METCANCR	0.712836	2.03977	7290	7883	48.0459	2.3934	5.95323	8.61349	43.414
EH_NMETTUMR	0.279723	1.32276	29695	60722	32.8423	1.69787	6.09613	8.75184	24.7102
HIV	-0.0230853	0.977179	2383	3211	42.5992	2.09335	4.57652	24.589	26.9064
Tourette	0	1	144	157	47.8405	2.33865	5.98802	34.8548	24.1546
Osteoporosis	0.269947	1.30989	7074	9864	41.7641	2.07498	7.72685	12.7929	32.7378
Fibromyalgia	-0.0163011	0.983831	18474	25996	41.5426	2.12314	5.34173	21.2839	27.7367
Hearing	0.0502471	1.05153	55496	154203	26.4646	1.39046	5.0363	10.0778	16.3027
Visual	0.100516	1.10574	17015	35354	32.4906	1.63627	4.47705	14.3909	21.0302
Neuro	0.0347491	1.03536	37869	66047	36.4419	1.94062	5.01481	14.6889	25.8374
reach_chronic	0.150836	1.16281	40277	50398	44.4191	2.42883	5.87906	23.5224	30.028
GastricUlcer	0.143104	1.15385	8234	9762	45.7546	2.28327	7.92303	20.6728	33.1919
SleepApnea	-0.00027876	0.999721	70980	151478	31.9071	1.82053	4.71763	16.0275	18.5804
Homeless	0.253639	1.28871	44682	41280	51.9788	2.92622	5.95311	37.3729	29.6943
AMI	0.0150588	1.01517	14597	22143	39.7305	2.00747	5.73436	14.2774	30.1593
CAD	0.211147	1.23509	45264	94012	32.4995	1.73803	6.06972	11.0602	22.6302
ChestPain_Dx	0.100533	1.10576	59231	86260	40.7111	2.34756	5.06064	20.1533	27.5862
EH_ARRHYTH	0.213222	1.23766	38887	68315	36.2745	1.93591	6.54071	13.5833	25.4878
EH_BLANEMIA	0.0682225	1.0706	2264	2287	49.7473	2.44565	6.61494	18.6121	40.8432
EH_CHRNPULM	0.078126	1.08126	66335	108636	37.912	2.21397	6.52877	16.4146	25.6167
EH_COAG	0.031175	1.03167	12336	16229	43.1857	2.17539	6.25036	16.9999	32.8242
EH_COMDIAB	-0.000104996	0.999895	26258	55940	31.9448	1.63596	3.92773	11.1655	23.2437
EH_DefANEMIA	0.082635	1.08615	19812	28826	40.7336	2.08715	5.49162	15.7406	30.6701
EH_ELECTRLYTE	0.190708	1.21011	46730	52235	47.2187	2.65429	6.71322	22.1338	34.9971
EH_HEART	0.0474214	1.04856	20895	31304	40.0295	2.05501	5.69096	12.3628	31.7906
EH_HYPERTENS	-0.0371929	0.96349	121423	311901	28.0213	1.81139	5.13181	11.1631	17.3244
EH_LIVER	-0.0910533	0.912969	28000	39385	41.5523	2.17859	4.92227	21.2993	27.9811
EH_OBESITY	-0.215033	0.806515	63916	173365	26.9368	1.4435	3.45225	12.6405	15.841
EH_OTHNEURO	-0.0502926	0.950951	22386	39458	36.1975	1.85469	4.55711	19.2659	21.9334
EH_PERIVASC	0.0270852	1.02746	25472	44097	36.614	1.89103	6.44135	10.9367	27.8494
EH_PULMCIRC	0.039074	1.03985	5468	6700	44.9375	2.22601	5.42067	13.0886	37.819
EH_RENAL	0.0354247	1.03606	22052	40990	34.9799	1.78723	4.95513	10.4357	26.9718
EH_RHEUMART	0.0324579	1.03299	12146	24953	32.7394	1.63443	4.01954	13.08	22.7437
EH_UNCDIAB	-0.00105337	0.998947	51753	133197	27.9822	1.47851	4.25816	10.3449	18.6121
EH_VALVDIS	0.117687	1.12489	13457	22840	37.0747	1.86387	6.17426	11.8079	28.0313
EH_WEIGHTLS	0.274804	1.31627	22059	24037	47.8545	2.48551	7.86538	21.6347	35.7437
Insomnia_Rx	0	1	596	420	58.6614	2.87157	13.4021	44.9541	30.9211
Barbiturate_Rx	0.135564	1.14518	9723	12855	43.064	2.15476	6.78028	24.4579	26.463
Combined_Analgesics_Rx	0.126782	1.13517	174828	382807	31.3517	3.46893	4.86904	14.9123	18.7163
AlcoholPharmacotherapy_notop_Rx	0.0028069	1.00281	11545	7625	60.2243	3.04909	10.5257	49.6068	29.1818
MoodStabilizer_GE3_Rx	0.0945964	1.09922	91761	126386	42.0638	2.79434	6.28425	24.2204	25.3378
PainAdjAnticonvulsant_Rx	0.00736805	1.0074	82525	118963	40.9578	2.5904	5.90083	22.4325	25.473
Antidepressant_Rx	0.349251	1.41801	78766	69849	53	3.45906	9.26109	35.8259	31.8493
Stimulant_Rx	-0.212318	0.808707	7129	10910	39.5199	1.96196	6.72025	25.7621	18.9872
Thiamine_Rx	-0.0504541	0.950798	22947	16310	58.4533	3.06949	10.2613	42.1939	36.0066
Anxiolytics_Rx	0.386087	1.47121	95430	118472	44.6139	3.06394	8.55679	26.1779	26.3257
OpioidAgonist_Rx	-0.284675	0.752259	4610	2105	68.6523	3.40452	8.99265	51.5869	50.6332
NaltrexoneINJ_Rx	-0.0488707	0.952304	1257	559	69.2181	3.39594	8.66013	61.6598	35.3009
OpioidForPain_Rx	0.617933	1.85509	135784	219959	38.1691	3.21446	5.90392	18.0487	25.0563
Reach_Statin_Rx	-0.177577	0.837296	90069	231230	28.0328	1.62074	5.05071	10.915	17.6144
CVD_Rx	0.0359768	1.03663	151370	355512	29.863	2.4319	5.2534	13.4262	17.7124
Antimicrobial_Rx	0.110536	1.11688	141045	263929	34.8282	2.91213	5.06254	16.4486	22.1313
Combined_Analgesics_5	0.0970912	1.10196	113249	161429	41.2297	3.06325	6.36858	20.3197	27.4577
CVD_5	0.0731082	1.07585	110606	231698	32.3122	2.1495	5.89568	13.4819	20.5651
GroupTx	1.18457	3.26927	3550	1865	65.5586	3.23928	10.2502	53.3867	39.1716
MedMgmnt	0.421069	1.52359	2623	2340	52.8511	2.60148	4.87805	31.1967	38.128
PsyTx25min	1.40028	4.05633	8970	9627	48.2336	2.41391	4.38971	24.5119	35.9438
PsyTx45min	0.600565	1.82315	717	534	57.3141	2.80654	5.65371	37.0283	40.9945
PsyTx75min	-0.045185	0.955821	853	881	49.1926	2.40925	4.75676	26.1526	36.0668
PsyInterview.Test	1.08958	2.97301	4121	3364	55.0568	2.72227	5.55867	35.233	38.3544
FamilyPsy	0.93246	2.54075	1694	1661	50.4918	2.47858	5.19406	26.5369	37.6502
AlcTx	0.325846	1.3852	773	296	72.3106	3.54236	11.9048	62.0513	45.6881
Breath.EtOH	0.837397	2.31035	1189	1200	49.7698	2.43974	4.68626	25.7885	37.2713
MethadoneClinic	0	1	4	1	80	3.90935	50	0	75
PsyReport	1.59812	4.94374	6930	7012	49.7059	2.4748	4.32528	26.5375	36.7833
EnvironManipulation	0.243429	1.27562	164	143	53.4202	2.61163	6.53595	31.5789	38.0952
InpatPsy20min	0.859206	2.36129	2306	1599	59.0525	2.90539	7.9977	40.045	40.7339
InteractivePsy	1.22862	3.4165	4560	4709	49.1962	2.43337	4.24969	24.9442	37.1714
PoC_ED	1.07341	2.92534	132770	208882	38.8612	3.22403	5.08987	20.0635	24.8685
PoC_UC	0.280518	1.32382	36666	54385	40.2697	2.15843	5.84966	22.387	24.4495
PoC_TobaccoCessation	-0.0216668	0.978566	18712	18459	50.3403	2.59376	7.04034	33.0468	30.7666
MHOC_HBPC	0.155748	1.16853	1729	1937	47.1631	2.31489	5.5122	18.5792	37.7371
MHOC_GeneralMentalHealth	0.151112	1.16313	146276	245480	37.3385	3.39976	5.72784	22.0082	20.1873
MHOC_PTSD	0.0825347	1.08604	40927	50127	44.9481	2.4656	5.8913	30.8278	23.5589
MHOC_SUD	0.374104	1.45369	60229	48827	55.2276	3.32792	8.65262	39.5646	32.6208
MHOC_TSES	0.0215584	1.02179	29918	23015	56.5205	3.03517	7.17138	42.6575	32.3764
MHOC_PRRC	-0.220754	0.801914	9626	5749	62.6081	3.1524	9.5358	52.5268	31.6246
MHOC_MHICM	-0.0743553	0.928342	5972	3124	65.6552	3.26913	13.4146	54.4606	35.9311
MHOC_PCMHI	-0.140547	0.868882	54293	112928	32.4678	1.77552	4.19194	19.7031	16.0823
MHOC_Residential	-0.19626	0.821799	20969	13950	60.0504	3.13536	8.49459	48.3983	32.0837
MHOC_Homeless	0.0272744	1.02765	50492	57024	46.9623	2.6742	5.33865	32.7	25.5493
MHOC_OtherMH	0.402041	1.49487	115530	167522	40.8158	3.0651	6.10595	25.5312	21.9826

## Sheet: C17
	Coef	Adl.OR	N.cases	N.cntrls	%cases	%cases/%controls	%S.ndi	%SA	%OD
Female	-0.0225192	0.977732	5193	100677	4.90507	1.15263	0.113105	3.38749	1.51527
Rac	-0.108118	0.897522	9851	185163	5.05143	1.21459	0.0895704	2.45338	2.64366
Eth	0	1	3384	65395	4.92011	1.15006	0.196874	3.11278	1.73406
Young	0.233314	1.26278	18889	286655	6.18209	1.72071	0.346946	4.65587	1.33988
Old	-0.0893782	0.9145	15774	552455	2.77599	0.462742	0.241246	0.652957	1.91865
Black_ACS	0	1	11932	219090	5.16488	1.26248	0.275836	2.73647	2.30187
AmInd_ACS	0	1	2511	71704	3.38341	0.771237	0.250403	1.76727	1.43103
gt75k_ACS	0	1	7235	164545	4.21178	0.970758	0.275153	2.18987	1.84739
ltHalfPov_ACS	0	1	9418	198270	4.53469	1.06253	0.266098	2.30069	2.08405
NoHighSchool_ACS	0	1	3427	82357	3.99492	0.91915	0.254339	1.96996	1.86132
Bachelors_ACS	0	1	3769	92508	3.91475	0.898332	0.266293	1.9284	1.80764
Spanish_ACS	0	1	8235	191938	4.11394	0.942545	0.255159	2.12987	1.82451
SSI_ACS	0	1	9534	201505	4.51765	1.05778	0.268748	2.26696	2.09744
NotInSchool_ACS	0	1	2390	60370	3.80816	0.875469	0.265979	1.55246	2.07147
DifficIndivLiv18_34_ACS	0	1	7899	175670	4.30301	0.995647	0.273627	2.08734	2.04748
DifficIndivLiv35_64_ACS	0	1	3542	76730	4.4125	1.0235	0.276828	2.09014	2.15631
DifficIndivLiv65_74_ACS	0	1	5565	116426	4.56181	1.06385	0.277516	2.32472	2.07745
Vet_Pov_18_64_ACS	0	1	4407	99357	4.24714	0.981729	0.245979	2.1094	1.99353
Vet_Pov_Dis_18_64_ACS	0	1	24901	548127	4.34551	1.0132	0.274182	2.18847	1.99014
Married	-0.156724	0.85494	21181	607095	3.37129	0.601153	0.223845	1.57951	1.63261
MaritalChange	0.120887	1.1285	5939	90103	6.18375	1.49423	0.317513	3.64861	2.42574
Underweight	0.0510685	1.05239	1212	16290	6.92492	1.61944	0.38525	2.6998	4.10314
Overweight	0	1	26207	531130	4.70218	1.20037	0.311006	2.39308	2.12436
Obese	-0.0903182	0.91364	24738	535302	4.41718	1.04809	0.236502	2.19847	2.09168
Hypotension	0	1	173	3951	4.19496	0.971251	0.528701	1.32368	2.44444
Elevated BP	0	1	32902	657566	4.76517	1.34352	0.278585	2.42786	2.18707
Hypertension_1	0	1	32786	703614	4.4522	1.1019	0.276092	2.07522	2.21349
Hypertension_2	0	1	24662	553327	4.26686	0.974807	0.279161	1.76819	2.32188
PulsePr.lt.30	0	1	1082	20056	5.11874	1.18962	0.397298	2.89532	1.97458
50.lt.PulsePr.lt.70	0	1	36227	819041	4.23575	0.916655	0.268616	1.93158	2.13745
70.lt.PulsePr.lt.90	0	1	10278	286526	3.46289	0.746487	0.264892	0.987273	2.2716
90.lt.PulsePr	0	1	3870	66626	5.48967	1.29544	0.308236	2.11847	3.2274
LowPulseRate	-0.0669052	0.935284	19483	529938	3.5461	0.694768	0.241707	1.58723	1.78877
HighPulseRate	0.126497	1.13485	30141	506136	5.62042	1.83813	0.34123	2.94668	2.51186
PO2.NA	-0.0934895	0.910748	1159	80997	1.41073	0.309661	0.130698	0.986504	0.302795
PO2.lt.88	0	1	396	10204	3.73585	0.863904	0.23465	1.69557	1.88462
88.le.PO2.lt.91	0	1	657	13466	4.65199	1.07828	0.377303	1.08712	3.28928
91.le.PO2.lt.95	0.0928854	1.09734	11327	224549	4.8021	1.14742	0.324928	1.74243	2.86076
Pain.NA	-0.200604	0.818236	37738	970181	3.74415	0.328952	0.263481	1.98232	1.57791
1.le.Pain.lt.5	0	1	30952	681119	4.34676	1.019	0.282703	2.16338	2.0084
Pain.ge.5	0.124752	1.13287	39954	672325	5.60932	2.97708	0.296297	2.78139	2.70908
HbA1c.NA	0	1	7970	235392	3.27496	0.709065	0.250019	1.87298	1.2116
6.lt.HbA1c.lt.7	-0.00970412	0.990343	12650	298544	4.06499	0.919674	0.215916	1.49891	2.4382
7.le.HbA1c.lt.8	0	1	6756	160642	4.03589	0.923551	0.199425	1.36251	2.55735
8.le.HbA1c.lt.9	0	1	4759	100839	4.50671	1.04844	0.202882	1.52922	2.87786
9.lt.HbA1c	0.0230274	1.02329	4233	74619	5.36828	1.26706	0.196613	2.10949	3.21413
Glucose.NA	0	1	1041	60387	1.69467	0.378664	0.145515	1.22514	0.336684
Glucose.lt.70	0	1	1529	28113	5.15822	1.20093	0.368572	2.83749	2.10328
100.le.Glucose.lt.125	0	1	32607	659839	4.70896	1.29414	0.285766	2.1971	2.35197
125.le.Glucose.lt.150	0	1	13215	270974	4.65007	1.1067	0.247748	1.77867	2.7404
150.le.Glucose	0.00174625	1.00175	10491	216270	4.62646	1.09171	0.21685	1.72315	2.79956
Hemoglobin.NA	0	1	1191	69045	1.69571	0.376881	0.151844	1.22318	0.333449
Hemoglobin.lt.8	0	1	675	9319	6.75405	1.57213	0.214156	1.95686	4.79158
8.le.Hemoglobin.lt.10	0.0563053	1.05792	3386	42944	7.30844	1.74596	0.248542	1.81984	5.46591
10.le.Hemoglobin.lt.11	0.0582658	1.06	4575	64540	6.6194	1.5901	0.236502	1.86269	4.71972
HDL.NA	0.00861758	1.00865	14054	348242	3.87915	0.854908	0.254061	1.93101	1.77971
HDL.lt.40	-0.000190078	0.99981	16340	332843	4.67949	1.12798	0.280724	2.29782	2.22521
40.le.HDL.lt.60	0	1	9595	181006	5.03408	1.20807	0.298544	2.50831	2.37106
HDL.ge.90	-0.0350731	0.965535	5107	100820	4.82124	1.13054	0.275967	2.41022	2.26643
LDL.NA	0	1	17992	442896	3.90377	0.844486	0.253591	1.9063	1.83063
LDL.lt.130	0	1	13508	265710	4.8378	1.16859	0.295687	2.55468	2.11962
130.le.LDL.lt.160	0	1	7713	154757	4.74734	1.11872	0.305994	2.69793	1.86869
160.le.LDL.lt.190	-0.00074505	0.999255	2931	57684	4.83544	1.12761	0.27833	2.86927	1.81447
190.le.LDL	0	1	5694	170895	3.22444	0.711761	0.219535	1.82229	1.24017
TotChol.NA	0	1	2619	93342	2.72923	0.610279	0.176457	1.77008	0.820282
200.lt.TotChol.lt.220	-0.00172589	0.998276	5824	116012	4.7802	1.12196	0.298215	2.65163	1.9581
220.le.TotChol	0	1	5235	96790	5.1311	1.21166	0.335681	2.93433	2.00763
Trig.NA	0	1	2032	80812	2.4528	0.548462	0.177874	1.71248	0.590464
150.lt.Trig.lt.200	0	1	19873	400868	4.72333	1.16218	0.291513	2.22493	2.3338
200.le.Trig	0.0135092	1.0136	19173	345884	5.25206	1.36468	0.30926	2.64111	2.45826
eGFR.NA	-0.0297708	0.970668	29456	639264	4.40483	1.05333	0.269271	2.18142	2.06423
45.lt.eGFR.lt.60	0	1	8998	217962	3.96458	0.898633	0.267677	1.35949	2.42153
30.lt.eGFR.lt.45	0	1	3757	88664	4.06509	0.936193	0.272198	1.06341	2.80841
15.lt.eGFR.lt.30	0	1	1332	24770	5.10306	1.18692	0.229589	0.959616	4.01085
15.gt.eGFR	0.257499	1.29369	698	8420	7.65519	1.78421	0.189663	1.10406	6.52753
PHQ2.not.administered	0.229935	1.25852	4339	98265	4.22888	0.977101	0.250731	2.48489	1.59034
PHQ2.eq.1.2	0.000232747	1.00023	21571	364432	5.5883	1.5427	0.317294	2.85751	2.59032
PHQ2.eq.3.4	0.176302	1.1928	10455	131061	7.38786	1.91362	0.388381	4.39505	2.90339
PHQ2.eq.5.6	0.452568	1.57234	12844	129407	9.02911	2.50005	0.476824	5.65115	3.34105
PHQ9.not.administered	0	1	28530	795786	3.46105	0.495818	0.237939	1.54088	1.75045
PHQ9.score.5-9	0	1	4720	62322	7.04036	1.70046	0.37725	4.09934	2.83745
PHQ9.score.10-14	0	1	5234	61353	7.86039	1.9227	0.413907	4.7905	2.99154
PHQ9.score.15.19	0	1	5610	56203	9.07576	2.25058	0.439319	5.92223	3.14336
PHQ9.20-27	0.207024	1.23001	5675	42451	11.792	2.96771	0.522566	8.47527	3.45902
PHQ9.Q9.score=1	-0.0485008	0.952657	13985	213537	6.14666	1.60221	0.327206	3.40096	2.62924
PHQ9.Q9.score=2	0.580247	1.78648	4791	38462	11.0767	2.74218	0.563599	7.90854	3.19642
PHQ9.Q9.score=3	0.545021	1.72465	1970	12191	13.9114	3.31827	0.554695	10.6101	3.59798
PHQ9.Q9.score=4	0.835115	2.30508	1954	9737	16.7137	3.99443	0.703651	13.1323	4.06897
SuicideAttempt	5.05407	156.659	6135	16628	26.9516	7.0262	1.06503	22.473	6.39496
SuicideIdeation	1.65745	5.24593	12724	38819	24.6862	7.4634	1.18872	19.384	7.00254
alcdx_poss	0.248949	1.28268	20560	174420	10.5447	3.55978	0.544547	6.60541	4.00079
Nicdx_poss	0.112126	1.11865	24876	297590	7.7143	2.6676	0.414285	4.11612	3.52177
AmphetamineUseDisorder	0.0215854	1.02182	4024	12257	24.7159	6.16459	0.961538	18.6986	8.1391
Cannabis	0	1	10229	55503	15.5617	4.32621	0.65866	10.3778	5.82656
COCNdx	0.387793	1.47372	9545	37803	20.1592	5.60096	0.447687	12.6831	9.31705
DrugInducedSymptoms	0.126708	1.13509	9047	28622	24.0171	6.64655	0.903646	16.0891	10.3321
OpioidOverdose	3.84725	46.8642	1958	4154	32.0353	7.69646	0.693282	14.3858	22.8598
OUD	0.887886	2.42999	9333	30498	23.4315	6.52021	0.787248	13.1334	12.8081
SedativeUseDisorder	0.00861547	1.00865	3372	8539	28.31	6.98396	1.38584	19.0923	12.6534
SAE_sed	0.136521	1.14628	1582	3446	31.4638	7.50416	1.34555	23.4562	12.2038
SUD_CatchAll	0.324035	1.3827	16032	76594	17.3083	5.56146	0.711665	10.665	7.64352
SAE_Acet	0.147003	1.15836	1028	2761	27.1312	6.40026	1.03943	17.1866	13.3668
SAE_OtherDrug	0.347455	1.41546	2617	6917	27.4491	6.67126	0.831541	19.9236	10.8059
MDD	0.101353	1.10667	26093	255271	9.27375	3.57463	0.477202	5.82317	3.43665
Schiz	0	1	4253	27513	13.3885	3.30877	0.596141	9.55621	4.11584
Sleepx	0	1	24093	361983	6.24048	1.91164	0.320806	3.29378	2.84474
BIPOLAR	0.174237	1.19034	9149	50426	15.3571	4.17268	0.804564	11.2437	4.4564
PTSD	0.0172081	1.01736	20905	243825	7.89672	2.4905	0.393809	5.07623	2.75279
MH_CatchAll	0.121617	1.12932	39013	586409	6.23787	3.59651	0.346505	3.31357	2.79751
ODEPRdx_poss	0.0704839	1.07303	32991	393205	7.7408	3.64938	0.419388	4.53594	3.11735
OtherPsychosis	0	1	7115	45834	13.4375	3.4875	0.643819	8.88597	4.87319
Thyroid	0	1	6275	129016	4.63815	1.08536	0.288278	2.03722	2.4343
reach_othanxdis	0.0383121	1.03906	22927	256804	8.19609	2.75048	0.424199	5.01968	3.11659
reach_persond	0.0484127	1.0496	7606	31350	19.5246	5.19961	0.756592	14.5334	6.09836
TBI_Dx	0	1	2205	19969	9.94408	2.36661	0.448676	6.46838	3.54538
Concuss	0.0362896	1.03696	2172	19330	10.1014	2.40379	0.432677	7.24568	2.90336
Headache	0	1	15677	189817	7.62893	2.14929	0.326614	4.41716	3.20398
SAE_Falls	0.0174102	1.01756	6714	66039	9.22849	2.32604	0.304947	4.09533	5.29463
SAE_OtherAccident	0	1	1271	13191	8.78855	2.06374	0.355039	4.33679	4.53065
SAE_Vehicle	0	1	2369	23554	9.1386	2.17522	0.376433	4.70141	4.53145
Amputation	0.0910993	1.09538	638	7088	8.25783	1.92466	0.351469	2.61061	5.63174
SpinalCordInj	0.218072	1.24368	831	6905	10.742	2.51407	0.403866	3.25067	7.63777
Backpain	0	1	33751	563487	5.65118	2.09049	0.299021	2.77298	2.75938
EH_PARALYSIS	0.243738	1.27601	1777	18451	8.78485	2.07474	0.356429	3.06294	5.76127
DEMENTIA	-0.176864	0.837893	7940	67941	10.4638	2.71165	0.401671	6.11605	4.55178
Parkinsons	0	1	712	13840	4.8928	1.13499	0.352797	2.16316	2.51462
DeliriumTremens	-0.013483	0.986607	4994	18145	21.5826	5.47201	0.93361	15.6831	7.39039
Huntington	0	1	18	235	7.11462	1.64766	0	5.62249	1.67364
EH_Lymphoma	0.213812	1.23839	2845	17087	14.2735	3.45338	0.518165	8.28234	6.62842
EH_METCANCR	0.685501	1.98477	1411	15988	8.10966	1.90495	0.342829	1.24158	6.73744
EH_NMETTUMR	0.198675	1.21979	7479	162164	4.40867	1.02478	0.301253	1.12735	3.07225
HIV	0.056453	1.05808	733	6301	10.4208	2.43533	0.316406	5.65953	5.04822
Tourette	0	1	42	396	9.58904	2.22147	0.502513	7.47664	1.9802
Osteoporosis	0.0377106	1.03843	1736	29096	5.63051	1.3154	0.298119	1.47636	4.00211
Fibromyalgia	-0.0471951	0.953901	5114	63548	7.44808	1.81296	0.313735	3.56904	3.87536
Hearing	-0.0446689	0.956314	15037	391111	3.70234	0.790298	0.264695	1.52009	1.99512
Visual	0	1	5315	94943	5.30132	1.2565	0.26891	2.34814	2.8408
Neuro	0.0330732	1.03363	11978	187582	6.0022	1.5229	0.275385	2.16346	3.75178
reach_chronic	0.182339	1.20002	14723	130673	10.1261	2.95683	0.402436	4.82666	5.4745
GastricUlcer	0	1	1967	24365	7.47	1.76153	0.294635	3.03645	4.43974
SleepApnea	-0.00324935	0.996756	21728	344978	5.92518	1.69096	0.298834	3.03942	2.78421
Homeless	0.00533427	1.00535	13456	79814	14.4269	4.2776	0.452748	9.66771	5.39442
AMI	0.04681	1.04792	3830	57593	6.23545	1.48315	0.280495	1.93097	4.21441
CAD	0	1	11229	241924	4.43566	1.03558	0.245342	1.40562	2.88428
ChestPain_Dx	0.135767	1.14541	17437	213911	7.53713	2.18379	0.296903	3.51679	4.03878
EH_ARRHYTH	0	1	10799	191089	5.34901	1.30962	0.283356	1.96442	3.25391
EH_BLANEMIA	0	1	636	7389	7.92523	1.84655	0.243013	2.62256	5.36629
EH_CHRNPULM	0.0755095	1.07843	17434	267314	6.12261	1.66345	0.335553	2.51486	3.48003
EH_COAG	0.00898893	1.00903	3370	42570	7.33566	1.75247	0.351124	2.7616	4.51089
EH_COMDIAB	0.0650031	1.06716	8229	159070	4.91874	1.16839	0.209531	1.55402	3.27386
EH_DefANEMIA	0	1	5472	78710	6.5002	1.57159	0.310303	2.34734	4.06484
EH_ELECTRLYTE	0.171496	1.18708	13567	140848	8.78606	2.45335	0.341751	3.67984	5.18542
EH_HEART	0.119152	1.12654	5504	82858	6.22892	1.5009	0.264811	1.63004	4.50737
EH_HYPERTENS	-0.00542962	0.994585	30589	683699	4.28245	0.976052	0.264619	1.7551	2.36498
EH_LIVER	0.128545	1.13717	8754	84197	9.41787	2.45051	0.357401	4.2378	5.31471
EH_OBESITY	-0.0833518	0.920027	19034	381133	4.75651	1.17022	0.212596	2.33319	2.33619
EH_OTHNEURO	0	1	8136	102274	7.3689	1.85389	0.367264	3.79825	3.51054
EH_PERIVASC	0.0278579	1.02825	6769	126930	5.06287	1.20127	0.295351	1.29323	3.59259
EH_PULMCIRC	0	1	1510	19059	7.34114	1.72306	0.29818	1.8134	5.46131
EH_RENAL	0.0620636	1.06403	6366	120600	5.01394	1.18618	0.259689	1.35696	3.5146
EH_RHEUMART	0.0269374	1.0273	4393	66694	6.17975	1.4753	0.290037	2.40283	3.69237
EH_UNCDIAB	0	1	14472	321132	4.31223	0.997849	0.211924	1.57145	2.62678
EH_VALVDIS	0	1	3467	65243	5.04584	1.18177	0.296468	1.51405	3.36232
EH_WEIGHTLS	0.062598	1.0646	5661	62602	8.29293	2.04607	0.461108	3.23668	4.97427
Insomnia_Rx	-0.000577064	0.999423	287	1292	18.1761	4.22841	0.844206	12.9966	6.03636
Barbiturate_Rx	0	1	2755	33345	7.63158	1.81481	0.310921	4.32949	3.31139
Combined_Analgesics_Rx	0	1	42576	774364	5.21164	3.16618	0.287665	2.56754	2.50988
AlcoholPharmacotherapy_notop_Rx	0.339406	1.40411	4188	14455	22.4642	5.61202	1.02027	17.3811	6.45829
MoodStabilizer_GE3_Rx	0.142025	1.15261	27493	312731	8.08085	3.09461	0.40414	4.29659	3.7499
PainAdjAnticonvulsant_Rx	0.0422463	1.04315	25617	298481	7.90409	2.82163	0.381478	4.03157	3.84484
Antidepressant_Rx	0.279588	1.32259	20547	158679	11.4643	3.93644	0.55526	7.17921	4.44881
Stimulant_Rx	-5.66247e-05	0.999943	2239	22408	9.08427	2.15861	0.537086	6.23483	2.72617
Thiamine_Rx	-0.0514632	0.949839	6310	32631	16.204	4.17815	0.681784	10.5927	6.36998
Anxiolytics_Rx	0.110766	1.11713	24542	282293	7.99844	2.78035	0.446819	4.42571	3.48825
OpioidAgonist_Rx	-0.170168	0.843523	2041	4743	30.0855	7.23684	0.898454	17.2107	17.5847
NaltrexoneINJ_Rx	0.0146934	1.0148	600	1080	35.7143	8.36363	1.0989	28.9474	12.0521
OpioidForPain_Rx	0.492856	1.63699	34676	525919	6.18557	2.64185	0.306708	2.85621	3.23727
Reach_Statin_Rx	-0.0741568	0.928526	23662	546709	4.14853	0.920783	0.250328	1.64221	2.3509
CVD_Rx	0	1	38795	769708	4.79837	1.63191	0.284621	2.23584	2.40838
Antimicrobial_Rx	0.0269926	1.02736	36107	592297	5.74583	2.41897	0.293582	2.70691	2.93093
Combined_Analgesics_5	0.181628	1.19917	30797	417303	6.8728	2.71076	0.32651	3.17796	3.63319
CVD_5	0	1	30255	598241	4.81387	1.321	0.277045	2.03964	2.62656
GroupTx	0.00373602	1.00374	1021	3160	24.42	5.75774	1.03351	18.6824	7.65634
MedMgmnt	0.00804746	1.00808	229	1061	17.7519	4.12573	0.562324	11.3617	7.5784
PsyTx25min	0.136937	1.14676	356	4442	7.41976	1.72354	0.314183	2.97073	4.43201
PsyTx45min	0	1	61	240	20.2658	4.6974	0.414938	13.6691	8.39695
PsyTx75min	0	1	13	92	12.381	2.86737	0	6.12245	7.07071
PsyInterview.Test	0	1	405	1908	17.5097	4.08095	0.469484	11.7892	6.88141
FamilyPsy	0	1	29	255	10.2113	2.3653	0.77821	7.94224	1.92308
AlcTx	-0.00122644	0.998774	308	832	27.0175	6.29063	0.952381	20.9125	8.77193
Breath.EtOH	-0.0564427	0.945121	16	157	9.24855	2.14192	0	3.08642	6.54762
MethadoneClinic	-0.575517	0.562414	3	5	37.5	8.68374	0	0	37.5
PsyReport	0	1	175	1245	12.3239	2.86057	0.4	7.64095	5.10671
EnvironManipulation	0.690826	1.99536	6	27	18.1818	4.21047	0	10	10
InpatPsy20min	0	1	249	1035	19.3925	4.50897	0.576369	14.1791	6.50407
InteractivePsy	1.30888	3.70204	48	620	7.18563	1.66453	0.481541	2.2082	4.7619
PoC_ED	1.04082	2.83154	36104	475240	7.06061	3.72545	0.321537	3.47576	3.54335
PoC_UC	0.0363405	1.03701	10864	142121	7.10135	1.83769	0.347785	3.87292	3.16292
PoC_TobaccoCessation	0	1	5528	37549	12.8328	3.23384	0.432223	8.01999	5.27497
MHOC_HBPC	0	1	569	7486	7.06394	1.64346	0.385895	2.44983	4.49094
MHOC_GeneralMentalHealth	0.134974	1.14451	36738	481793	7.08502	3.91845	0.379836	4.11641	2.86627
MHOC_PTSD	0.00347498	1.00348	12287	114362	9.70162	2.68676	0.411895	6.57539	3.18725
MHOC_SUD	0.0999463	1.10511	16821	97500	14.7138	4.7456	0.573107	9.522	5.79528
MHOC_TSES	0.0331711	1.03373	9543	50886	15.7921	4.33232	0.506403	11.0447	5.50769
MHOC_PRRC	0.00975325	1.0098	5023	17465	22.3364	5.67047	0.812131	17.0348	6.89802
MHOC_MHICM	0	1	2114	8207	20.4825	4.9188	0.929503	15.8688	5.62328
MHOC_PCMHI	0.0678443	1.0702	20377	242452	7.75295	2.4023	0.382115	4.59153	3.10873
MHOC_Residential	0.0840326	1.08766	9499	34906	21.3917	5.95287	0.792952	15.4511	7.52643
MHOC_Homeless	0.328227	1.3885	16372	111286	12.8249	4.02014	0.462421	8.53606	4.68417
MHOC_OtherMH	0.43454	1.54425	31013	336735	8.43322	3.79301	0.422282	5.05842	3.34234

## Sheet: Cox-Visit
	Coef	Adj.OR	N.cases	N.cntrls	%cases	%cases/%controls	%S.ndi	%SA	%OD
Female	0	1	2162	37986	5.38508	1.74555	0.20754	2.56252	2.77451
Rac	-0.0797709	0.923328	5183	120448	4.12557	1.36143	0.102843	1.48773	2.61949
Eth	0	1	1448	42132	3.32263	1.04169	0.203705	1.33483	1.84512
Young	0.242767	1.27477	10987	163608	6.29285	2.65696	0.482962	3.10051	2.94128
Old	0	1	5604	361713	1.52566	0.336715	0.308407	0.208845	1.02014
Black_ACS	0	1	6447	160061	3.87189	1.27933	0.368496	1.38258	2.20624
AmInd_ACS	0	1	1592	56553	2.73798	0.847325	0.364693	0.895486	1.52193
gt75k_ACS	0	1	3452	113950	2.94032	0.907776	0.357646	0.932857	1.69945
ltHalfPov_ACS	0	1	6046	161273	3.61346	1.16903	0.367583	1.30896	2.01233
NoHighSchool_ACS	0	1	2449	70992	3.33465	1.04757	0.350917	1.18178	1.86614
Bachelors_ACS	0	1	1980	69551	2.76803	0.855064	0.343884	0.83268	1.63492
Spanish_ACS	0	1	4790	149944	3.09564	0.961409	0.368111	1.09496	1.68896
SSI_ACS	0	1	5918	164024	3.48236	1.11515	0.345701	1.23379	1.97222
NotInSchool_ACS	0	1	1672	53565	3.02696	0.943332	0.364577	0.99074	1.72461
DifficIndivLiv18_34_ACS	0	1	4792	140364	3.30128	1.03997	0.331603	1.11242	1.9188
DifficIndivLiv35_64_ACS	0	1	2485	66584	3.59785	1.13852	0.385985	1.24438	2.04202
DifficIndivLiv65_74_ACS	0	1	3422	95159	3.47126	1.09867	0.374802	1.15713	2.00805
Vet_Pov_18_64_ACS	0	1	3068	86957	3.40794	1.07477	0.336959	1.16838	1.96837
Vet_Pov_Dis_18_64_ACS	0	1	14223	422910	3.2537	1.03861	0.340517	1.14236	1.8317
Married	-0.209403	0.811069	12843	505028	2.47996	0.564125	0.283928	0.745839	1.48448
MaritalChange	0	1	3718	82389	4.31788	1.40813	0.383285	1.65913	2.3827
Underweight	0	1	493	13030	3.64564	1.14312	0.519163	1.2355	1.97111
Overweight	0	1	14834	440942	3.25467	1.04133	0.379556	1.1292	1.80778
Obese	-0.0072316	0.992794	14165	407521	3.35913	1.10946	0.301892	1.17037	1.95007
Hypotension	0	1	112	3991	2.72971	0.853306	0.0500877	0.893966	1.82042
Elevated BP	0	1	18204	510316	3.44434	1.24862	0.361989	1.21947	1.93133
Hypertension_1	0	1	18946	571603	3.2082	1.01274	0.351279	1.04888	1.86652
Hypertension_2	0	1	14683	490100	2.90877	0.797533	0.337563	0.86914	1.74931
PulsePr.lt.30	0	1	794	18728	4.06721	1.28076	0.552251	1.49897	2.11676
50.lt.PulsePr.lt.70	0	1	22202	691964	3.1088	0.828747	0.350376	1.01182	1.80172
70.lt.PulsePr.lt.90	0	1	6181	284324	2.12767	0.563598	0.29177	0.470476	1.38904
90.lt.PulsePr	0	1	1409	55565	2.47306	0.760901	0.269227	0.675688	1.56078
LowPulseRate	-0.0228242	0.977434	11242	431851	2.53716	0.64115	0.299206	0.750831	1.52304
HighPulseRate	0.167443	1.18228	16636	397472	4.01731	1.69208	0.410912	1.50735	2.19324
PO2.NA	-0.15016	0.86057	4211	251305	1.64804	0.423803	0.326026	0.49376	0.845147
PO2.lt.88	0	1	191	5840	3.16697	0.990647	0.341297	1.16771	1.71659
88.le.PO2.lt.91	0	1	397	10838	3.5336	1.10701	0.386029	0.84172	2.36916
91.le.PO2.lt.95	0.1326	1.14179	5337	125223	4.08778	1.34925	0.391361	1.20863	2.57749
Pain.NA	-0.206376	0.813527	21362	742476	2.79667	0.349116	0.339327	0.960811	1.54235
1.le.Pain.lt.5	0	1	17621	532924	3.20065	1.00374	0.348177	1.0869	1.82434
Pain.ge.5	0.169014	1.18414	22382	510216	4.20242	3.04743	0.382486	1.48673	2.43298
HbA1c.NA	0	1	9150	315357	2.81966	0.819678	0.368063	1.02038	1.47895
6.lt.HbA1c.lt.7	0	1	6557	217826	2.92224	0.885854	0.292495	0.812801	1.86206
7.le.HbA1c.lt.8	0	1	3917	134848	2.82276	0.8627	0.230838	0.778479	1.85378
8.le.HbA1c.lt.9	0	1	2565	79845	3.11249	0.970843	0.21246	0.824753	2.12195
9.lt.HbA1c	0.0835173	1.0871	2411	61004	3.80194	1.20834	0.232231	1.2001	2.44355
Glucose.NA	0	1	407	26510	1.51206	0.464775	0.285865	0.577558	0.663244
Glucose.lt.70	0	1	867	24420	3.42864	1.07503	0.355001	1.24555	1.89619
100.le.Glucose.lt.125	0	1	19254	555447	3.35026	1.1767	0.360566	1.11604	1.9376
125.le.Glucose.lt.150	0	1	8007	239628	3.23339	1.01648	0.303299	0.959702	2.0263
150.le.Glucose	0.00960019	1.00965	6207	187449	3.20517	1.00348	0.254885	0.957931	2.04584
Hemoglobin.NA	0	1	504	33815	1.46857	0.448908	0.25368	0.555817	0.672659
Hemoglobin.lt.8	0	1	248	7816	3.0754	0.961709	0.127779	0.749206	2.2389
8.le.Hemoglobin.lt.10	0	1	1173	30859	3.66196	1.15232	0.232776	0.94055	2.55155
10.le.Hemoglobin.lt.11	0	1	2078	53612	3.73137	1.18154	0.256744	0.841548	2.69525
HDL.NA	0	1	8736	287914	2.94488	0.88239	0.327494	1.00946	1.65797
HDL.lt.40	0	1	10673	307861	3.35066	1.08078	0.356032	1.14854	1.91042
40.le.HDL.lt.60	0	1	3835	103157	3.58438	1.14186	0.382413	1.23791	2.03793
HDL.ge.90	0	1	1752	46261	3.64901	1.15155	0.432612	1.31408	1.9811
LDL.NA	0.0455097	1.04656	10177	319247	3.08933	0.945426	0.352087	1.03446	1.75776
LDL.lt.130	0	1	7534	217066	3.35441	1.06901	0.346615	1.20071	1.872
130.le.LDL.lt.160	0	1	4900	132654	3.56224	1.14037	0.387475	1.29323	1.95565
160.le.LDL.lt.190	0	1	1948	53051	3.54188	1.11659	0.338149	1.37936	1.89729
190.le.LDL	0	1	5934	203645	2.83139	0.85268	0.329876	0.971587	1.57655
TotChol.NA	0	1	1194	44801	2.59593	0.803194	0.320392	1.09718	1.2193
200.lt.TotChol.lt.220	0	1	4114	105986	3.7366	1.20003	0.438691	1.30555	2.07427
220.le.TotChol	0	1	3865	91030	4.07292	1.32104	0.420067	1.55194	2.1982
Trig.NA	0	1	986	39037	2.46358	0.761795	0.339546	1.01428	1.14713
150.lt.Trig.lt.200	0	1	11755	342011	3.32282	1.07105	0.356607	1.13232	1.89717
200.le.Trig	0.0116577	1.01173	12336	312940	3.79247	1.34934	0.389288	1.34642	2.13958
eGFR.NA	0	1	14412	426506	3.26863	1.04949	0.356981	1.14178	1.83168
45.lt.eGFR.lt.60	0	1	3698	147627	2.44375	0.726182	0.307935	0.584531	1.58266
30.lt.eGFR.lt.45	0	1	1414	60312	2.29077	0.700607	0.271182	0.498235	1.5475
15.lt.eGFR.lt.30	0	1	382	15882	2.34875	0.730864	0.238693	0.401355	1.73246
15.gt.eGFR	0.152763	1.16505	905	18150	4.74941	1.50296	0.400593	1.26748	3.19484
PHQ2.not.administered	0	1	10923	253670	4.12823	1.49649	0.448955	1.51453	2.26471
PHQ2.eq.1.2	0	1	3571	76712	4.44802	1.45257	0.41929	1.84508	2.30011
PHQ2.eq.3.4	0.267051	1.30611	1477	21719	6.36748	2.0506	0.481122	2.79717	3.32502
PHQ2.eq.5.6	0.123984	1.132	1881	24516	7.12581	2.32327	0.596035	3.68886	3.14093
PHQ9.not.administered	-0.000785338	0.999215	22712	739097	2.98132	0.522921	0.339261	0.967815	1.72497
PHQ9.score.5-9	0	1	753	11009	6.40197	2.0321	0.515091	2.84176	3.2856
PHQ9.score.10-14	0	1	769	11390	6.32453	2.00779	0.454466	2.8157	3.28607
PHQ9.score.15.19	0.0139815	1.01408	863	10404	7.65954	2.44321	0.478286	3.72906	3.79138
PHQ9.20-27	0.107942	1.11398	892	8346	9.65577	3.09112	0.867086	5.43848	3.90328
PHQ9.Q9.score=1	0	1	2453	49234	4.74587	1.53419	0.38846	1.92821	2.55903
PHQ9.Q9.score=2	0	1	772	8425	8.39404	2.67477	0.625147	4.55421	3.62617
PHQ9.Q9.score=3	0	1	252	2439	9.36455	2.94805	1.09489	5.57491	3.21429
PHQ9.Q9.score=4	0.743586	2.10347	410	2618	13.5403	4.28673	0.983359	8.62129	4.97278
SuicideAttempt	3.0803	21.765	2442	10025	19.5877	6.64921	1.00721	14.3675	6.15932
SuicideIdeation	0.596912	1.8165	2714	8093	25.1134	8.64021	1.52105	18.2608	8.80099
alcdx_poss	0.39306	1.48151	9967	113717	8.05844	3.44079	0.641322	3.79598	4.00631
Nicdx_poss	0.102113	1.10751	13189	232480	5.36861	2.35541	0.491379	2.16024	2.88569
AmphetamineUseDisorder	0.0492184	1.05045	1043	5236	16.6109	5.36864	1.09558	10.0344	7.11371
Cannabis	0	1	3868	25282	13.2693	4.69082	0.699136	7.40212	6.19272
COCNdx	0.309915	1.36331	4928	29711	14.2267	5.24074	0.575578	7.64377	7.17633
DrugInducedSymptoms	0.0740548	1.07687	3362	15260	18.0539	6.32467	0.864029	10.4775	8.63917
OpioidOverdose	1.43416	4.19612	585	2521	18.8345	6.00261	1.33072	7.85819	11.7606
OUD	0.428271	1.5346	3278	16061	16.9502	5.91124	0.882498	8.56769	9.21372
SedativeUseDisorder	0.0306821	1.03116	910	3853	19.1056	6.15411	1.33163	11.1598	8.84788
SAE_sed	-0.0151008	0.985013	608	2066	22.7375	7.25675	1.80608	14.3804	9.74225
SUD_CatchAll	0.0785994	1.08177	6287	40725	13.3732	5.17633	0.682844	6.93343	6.80352
SAE_Acet	0.362458	1.43686	508	2105	19.4413	6.18128	1.58953	9.77282	10.4636
SAE_OtherDrug	0.274324	1.31564	873	3777	18.7742	6.03943	1.20324	11.5042	8.16922
MDD	0.109486	1.1157	8791	101960	7.93763	3.22159	0.683797	3.85123	3.77955
Schiz	0.0535249	1.05498	3027	25734	10.5247	3.58871	0.7061	6.12141	4.33457
Sleepx	0.0582453	1.05997	7531	134884	5.28807	1.91474	0.464162	1.9603	3.02324
BIPOLAR	0.195432	1.21584	4673	34993	11.7809	4.26172	0.900569	6.89637	4.7965
PTSD	0	1	8621	124237	6.48888	2.52801	0.479032	2.83737	3.41672
MH_CatchAll	0.123294	1.13122	20748	456205	4.35011	2.67473	0.429097	1.61762	2.41312
ODEPRdx_poss	0.146446	1.15771	16284	257446	5.94893	3.24067	0.563527	2.51802	3.07769
OtherPsychosis	0	1	3015	28379	9.60375	3.26222	0.692865	4.90567	4.55065
Thyroid	0	1	2862	88093	3.14661	0.982446	0.32699	0.985726	1.88887
reach_othanxdis	0	1	9244	136613	6.33771	2.51064	0.592314	2.79976	3.1855
reach_persond	0.27598	1.31782	4098	23275	14.971	5.35874	1.02063	9.32289	5.92158
TBI_Dx	0.0208664	1.02109	862	9874	8.02906	2.56264	0.533897	3.47996	4.38656
Concuss	0.0178521	1.01801	355	3794	8.55628	2.69945	0.262881	4.67337	4.02226
Headache	0	1	7154	109136	6.15186	2.26729	0.434259	2.54322	3.3904
SAE_Falls	0.368926	1.44618	3381	47083	6.69983	2.25653	0.404028	2.37616	4.16064
SAE_OtherAccident	0.087385	1.09132	714	8794	7.50947	2.3866	0.70009	2.62429	4.50646
SAE_Vehicle	-0.0645346	0.937504	1003	13712	6.81617	2.17692	0.305366	2.55135	4.20567
Amputation	0	1	231	5416	4.09067	1.28214	0.331248	1.05955	2.78227
SpinalCordInj	0.00365709	1.00366	152	1786	7.84314	2.46195	1.10742	1.76018	5.30223
Backpain	0	1	17684	385849	4.38229	2.11948	0.420668	1.51738	2.55305
EH_PARALYSIS	0	1	810	14275	5.36957	1.70123	0.481037	1.60601	3.43638
DEMENTIA	0	1	1213	36254	3.23752	1.0134	0.310721	1.14792	1.83846
Parkinsons	0	1	272	10221	2.5922	0.808947	0.273197	0.815138	1.54128
DeliriumTremens	0.113648	1.12036	2166	12658	14.6114	4.88941	0.923607	8.49418	6.45185
Huntington	0	1	8	145	5.22876	1.63589	1.36054	1.36054	2.68456
EH_Lymphoma	0	1	1322	11086	10.6544	3.45575	0.689779	5.60286	5.0287
EH_METCANCR	0	1	399	10832	3.55267	1.11308	0.257827	0.78769	2.56364
EH_NMETTUMR	0	1	3252	122112	2.59405	0.785057	0.337074	0.588594	1.70332
HIV	0	1	248	3023	7.58178	2.38477	0.296834	3.63405	3.97078
Tourette	0	1	12	217	5.24017	1.63956	0.913242	3.55556	0.913242
Osteoporosis	0	1	920	28299	3.14864	0.984438	0.331068	0.708747	2.15745
Fibromyalgia	0	1	3074	48457	5.96534	1.98004	0.449914	2.01403	3.69465
Hearing	0	1	6979	238801	2.83953	0.848232	0.346782	0.782766	1.75426
Visual	0.0423335	1.04324	1808	44938	3.86771	1.22533	0.330472	1.30241	2.31719
Neuro	0.0219309	1.02217	5113	115544	4.23763	1.4037	0.366477	1.28157	2.68504
reach_chronic	0.220021	1.2461	2370	21161	10.0718	3.36246	0.759743	4.01869	5.88
GastricUlcer	0	1	1625	32451	4.76875	1.52399	0.365367	1.54728	2.97785
SleepApnea	0	1	8670	172164	4.79445	1.74362	0.412432	1.72839	2.78328
Homeless	0.103954	1.10955	5273	35081	13.0669	4.85663	0.580967	7.10465	6.36577
AMI	0	1	2057	60532	3.28652	1.03048	0.280057	0.91665	2.1452
CAD	0.0474198	1.04856	7461	255293	2.83954	0.844382	0.293698	0.775781	1.81265
ChestPain_Dx	0.13463	1.14411	8646	163866	5.01183	1.84365	0.347851	1.74544	3.05451
EH_ARRHYTH	0	1	4894	154222	3.07574	0.953588	0.32316	0.920626	1.88379
EH_BLANEMIA	0	1	315	5829	5.12695	1.61113	0.273738	1.35387	3.62103
EH_CHRNPULM	0	1	10367	238882	4.15929	1.4953	0.385311	1.4139	2.45693
EH_COAG	0	1	1455	36920	3.79153	1.19693	0.334737	1.11156	2.42097
EH_COMDIAB	0	1	3734	112702	3.20691	1.00374	0.22575	0.835012	2.19557
EH_DefANEMIA	0	1	2429	57028	4.08531	1.30611	0.302442	1.18348	2.68425
EH_ELECTRLYTE	0.14009	1.15038	5280	97809	5.12179	1.75247	0.362655	1.72221	3.17762
EH_HEART	0.0562204	1.05783	2481	78140	3.07736	0.958819	0.237469	0.744354	2.14029
EH_HYPERTENS	0	1	18790	607521	3.00011	0.787614	0.327309	0.925479	1.79749
EH_LIVER	0.191191	1.21069	3839	45417	7.79397	2.68239	0.501687	3.13933	4.49585
EH_OBESITY	-0.0280035	0.972385	9413	256613	3.53838	1.16598	0.283281	1.26396	2.06059
EH_OTHNEURO	0	1	1602	31073	4.90283	1.56816	0.391088	1.90055	2.74796
EH_PERIVASC	0	1	3507	115701	2.94192	0.908129	0.286125	0.694361	2.00395
EH_PULMCIRC	0	1	465	12249	3.65739	1.14671	0.195551	0.761565	2.75484
EH_RENAL	0	1	2200	77330	2.76625	0.853142	0.242524	0.531238	2.02587
EH_RHEUMART	0	1	1306	29518	4.23696	1.34234	0.35109	1.18175	2.7958
EH_UNCDIAB	0	1	8340	272104	2.97386	0.898199	0.258057	0.893078	1.86954
EH_VALVDIS	0	1	1715	57590	2.89183	0.898031	0.297774	0.670933	1.96446
EH_WEIGHTLS	0.0266311	1.02699	2325	43339	5.09154	1.64991	0.376985	1.7813	3.0751
Insomnia_Rx	0	1	28	187	13.0233	4.07729	0	6.03015	7.88177
Barbiturate_Rx	0	1	1655	24832	6.24835	2.01838	0.433039	2.81778	3.22304
Combined_Analgesics_Rx	0.0398887	1.04069	24307	632471	3.70095	2.95046	0.362178	1.28484	2.13169
AlcoholPharmacotherapy_notop_Rx	0.0665012	1.06876	973	5334	15.4273	4.97223	1.0206	10.0354	5.70974
MoodStabilizer_GE3_Rx	0.119366	1.12678	11455	165427	6.47607	2.8098	0.507007	2.72433	3.48821
PainAdjAnticonvulsant_Rx	0	1	10046	151773	6.20817	2.51917	0.481289	2.46703	3.48053
Antidepressant_Rx	0.255869	1.29158	11027	127848	7.94023	3.54516	0.632665	3.78108	3.90042
Stimulant_Rx	0	1	668	8521	7.26956	2.30713	0.79171	3.09337	3.70663
Thiamine_Rx	0.00349602	1.0035	3449	29021	10.6221	3.67126	0.684439	5.52445	5.07637
Anxiolytics_Rx	0.215581	1.24058	13813	221323	5.87447	2.75364	0.575908	2.39382	3.10954
OpioidAgonist_Rx	-0.0498426	0.951379	230	757	23.3029	7.34498	0.656168	12.079	13.7813
NaltrexoneINJ_Rx	0.262206	1.29979	12	24	33.3333	10.4319	7.69231	20	14.2857
OpioidForPain_Rx	0.399777	1.49149	20222	422658	4.56602	2.82019	0.409758	1.5646	2.70819
Reach_Statin_Rx	-0.100312	0.904555	14163	501731	2.74533	0.69602	0.311148	0.841324	1.63507
CVD_Rx	-0.0784608	0.924538	22064	683526	3.12703	0.868553	0.340884	1.02218	1.81947
Antimicrobial_Rx	0.0458749	1.04694	20670	491211	4.03805	2.20514	0.352976	1.39612	2.37984
Combined_Analgesics_5	0.22543	1.25286	17515	352848	4.72914	2.41959	0.406168	1.63227	2.81517
CVD_5	0	1	16908	549211	2.98665	0.81785	0.320522	0.900932	1.8144
GroupTx	0.365168	1.44076	871	4366	16.6317	5.34597	0.637233	10.2569	7.30361
MedMgmnt	0	1	606	6942	8.02862	2.54702	0.258621	3.46266	4.65595
PsyTx25min	0.112706	1.1193	2022	34999	5.46176	1.76725	0.205298	1.77098	3.63181
PsyTx45min	0.274937	1.31645	209	1393	13.0462	4.10575	0.712758	4.91468	8.35526
PsyTx75min	0	1	146	2106	6.48313	2.03381	0.284091	2.45484	3.96717
PsyInterview.Test	0.352708	1.42292	976	9742	9.10618	2.9195	0.296797	4.36831	4.90043
FamilyPsy	0	1	284	4249	6.26517	1.97034	0.375147	1.98385	4.10742
AlcTx	0.0475302	1.04868	197	557	26.1273	8.22717	1.06572	14.0432	15.2207
Breath.EtOH	0	1	208	2942	6.60317	2.0741	0.135777	1.99867	4.66623
MethadoneClinic	0	1	0	2	0	0	0	0	0
PsyReport	0.0888392	1.0929	1247	18557	6.29671	2.01777	0.257995	2.29044	3.95425
EnvironManipulation	0	1	34	466	6.8	2.12868	0	1.68776	5.28455
InpatPsy20min	0.446708	1.56316	617	5117	10.7604	3.42266	0.466835	5.97207	4.97679
InteractivePsy	0.167498	1.18234	797	12015	6.22073	1.97541	0.215929	1.81417	4.36963
PoC_ED	0.827883	2.28847	13924	207593	6.28575	3.0409	0.394405	2.40241	3.70712
PoC_UC	0.119473	1.1269	3996	61741	6.07877	2.06209	0.417742	2.45055	3.41953
PoC_TobaccoCessation	0	1	3626	47702	7.06437	2.40218	0.454925	3.1805	3.71596
MHOC_HBPC	0	1	8	242	3.2	1.00105	0	1.62602	1.62602
MHOC_GeneralMentalHealth	0.115949	1.12294	18172	297378	5.75883	3.56188	0.50454	2.44432	3.00498
MHOC_PTSD	0	1	4960	64582	7.13238	2.51542	0.502249	3.16525	3.75978
MHOC_SUD	0.106103	1.11194	8049	68386	10.5305	4.298	0.613301	5.37953	5.18406
MHOC_TSES	0	1	4014	26643	13.0933	4.64992	0.559848	7.46709	6.04436
MHOC_PRRC	0	1	237	1298	15.4397	4.8646	0.612557	10.1108	6.01014
MHOC_MHICM	0.236892	1.2673	1087	5070	17.6547	5.71674	0.802191	11.5029	7.09181
MHOC_PCMHI	0.112406	1.11897	1560	20718	7.00242	2.26518	0.637859	2.88286	3.77148
MHOC_Residential	0	1	336	1518	18.123	5.72945	0.784314	11.28	7.94421
MHOC_Homeless	0.075763	1.07871	4862	35623	12.0094	4.37787	0.499972	6.33414	6.00047
MHOC_OtherMH	0.286903	1.33229	13677	186130	6.84511	3.36383	0.545017	3.09716	3.47857

## Sheet: Cox-MH
	Coef	Adj.OR	N.cases	N.cntrls	%cases	%cases/%controls	%S.ndi	%SA	%OD
Female	0.029273	1.02971	9941	105350	8.62253	1.34299	0.371656	4.72013	3.94697
Rac	-0.153181	0.857974	16863	209437	7.45161	1.15689	0.186819	3.65308	3.91344
Eth	-0.00709006	0.992935	4483	65286	6.42549	0.967535	0.373869	3.45164	2.83376
Young	0.320537	1.37787	51368	506529	9.20743	2.06864	0.727499	5.33088	3.63979
Old	-0.117745	0.888922	5699	214501	2.5881	0.344161	0.393317	0.762896	1.47126
Black_ACS	0	1	20989	257079	7.54815	1.1874	0.623906	3.83207	3.43
AmInd_ACS	0	1	4914	82528	5.61973	0.83792	0.62734	2.82707	2.35684
gt75k_ACS	0	1	10971	161618	6.35672	0.952512	0.600268	3.20942	2.7885
ltHalfPov_ACS	0	1	19054	251404	7.04509	1.0822	0.611581	3.58871	3.13963
NoHighSchool_ACS	0	1	7222	105773	6.39143	0.960683	0.603298	3.21184	2.82058
Bachelors_ACS	0	1	5808	91189	5.98781	0.895818	0.588691	2.99352	2.62059
Spanish_ACS	0	1	14366	217028	6.20846	0.922879	0.598621	3.1769	2.66319
SSI_ACS	0	1	18918	252701	6.9649	1.06622	0.599078	3.52567	3.1281
NotInSchool_ACS	0	1	3686	58049	5.97068	0.895978	0.587409	2.86637	2.73128
DifficIndivLiv18_34_ACS	0	1	14007	194459	6.71908	1.01649	0.576725	3.33166	3.07871
DifficIndivLiv35_64_ACS	0	1	7359	96217	7.10493	1.07904	0.583786	3.57569	3.24407
DifficIndivLiv65_74_ACS	0	1	10413	142161	6.82488	1.03397	0.623545	3.39961	3.0802
Vet_Pov_18_64_ACS	0	1	9454	129547	6.80139	1.0295	0.596206	3.41899	3.06126
Vet_Pov_Dis_18_64_ACS	0	1	44112	613340	6.70954	1.02685	0.603664	3.3742	2.99996
Married	-0.196442	0.821649	33147	593550	5.28916	0.657256	0.496386	2.48154	2.47802
MaritalChange	0.015414	1.01553	11773	136552	7.9373	1.23109	0.627301	4.05554	3.62691
Underweight	0	1	1647	20767	7.34809	1.11078	0.617343	3.39582	3.65576
Overweight	-0.0313938	0.969094	43189	571710	7.02376	1.12807	0.656141	3.51342	3.15007
Obese	-0.115975	0.890498	36166	529909	6.38891	0.93448	0.509927	3.13654	2.98261
Hypotension	0	1	277	4723	5.54	0.835188	0.526537	2.51806	2.67876
Elevated BP	0	1	49764	652011	7.09116	1.18172	0.610503	3.54453	3.23518
Hypertension_1	0	1	47861	669905	6.66805	1.01455	0.596506	3.19865	3.13833
Hypertension_2	0	1	35585	539553	6.18721	0.880933	0.56687	2.82614	3.02263
PulsePr.lt.30	0	1	2550	32111	7.35697	1.11344	0.668172	3.72958	3.28303
50.lt.PulsePr.lt.70	0	1	59356	853339	6.50338	0.928663	0.580436	3.13104	3.04409
70.lt.PulsePr.lt.90	0	1	11535	236912	4.64284	0.650497	0.445012	1.8136	2.51016
90.lt.PulsePr	0	1	2559	41786	5.77066	0.866315	0.424173	2.64666	2.89326
LowPulseRate	-0.0404112	0.960394	27837	460587	5.69935	0.78606	0.497741	2.7033	2.69076
HighPulseRate	0.11318	1.11983	49653	589128	7.77309	1.44809	0.68879	3.93065	3.51512
PO2.NA	-0.163629	0.849057	22277	455775	4.65995	0.589878	0.56093	2.35618	1.87477
PO2.lt.88	0	1	465	5884	7.32399	1.10549	0.675219	3.68309	3.28731
88.le.PO2.lt.91	0	1	723	9771	6.88965	1.03971	0.579976	2.69867	3.8855
91.le.PO2.lt.95	0.119623	1.12707	10571	123998	7.85545	1.21292	0.641832	3.41932	4.15836
Pain.NA	-0.0221924	0.978052	71697	1067165	6.29549	0.55249	0.590311	3.23474	2.70648
1.le.Pain.lt.5	-0.0491903	0.952	46346	660701	6.55487	0.973849	0.598634	3.22944	2.98347
Pain.ge.5	0.188954	1.20799	62897	745792	7.77765	1.78322	0.600826	3.83342	3.70068
HbA1c.NA	0	1	39535	569133	6.49533	0.960575	0.634984	3.44677	2.66472
6.lt.HbA1c.lt.7	-2.47728e-05	0.999975	11979	198987	5.67817	0.831625	0.421859	2.3985	3.04337
7.le.HbA1c.lt.8	0	1	6413	112099	5.41127	0.800492	0.382124	2.17298	3.02184
8.le.HbA1c.lt.9	0	1	4341	70728	5.78268	0.865114	0.359241	2.30399	3.30572
9.lt.HbA1c	0.0318112	1.03232	4589	63676	6.72233	1.01497	0.408214	2.85444	3.71524
Glucose.NA	0	1	5405	95436	5.35992	0.79486	0.565749	3.10377	1.85621
Glucose.lt.70	0	1	2486	31737	7.26412	1.09889	0.576423	3.61113	3.38813
100.le.Glucose.lt.125	-2.63617e-05	0.999974	49131	661016	6.91843	1.11156	0.610905	3.34285	3.25033
125.le.Glucose.lt.150	0	1	16563	236908	6.53448	0.982109	0.496033	2.89422	3.39315
150.le.Glucose	0.0198049	1.02	12062	183093	6.18073	0.920547	0.44045	2.63548	3.32437
Hemoglobin.NA	0	1	5621	103135	5.16845	0.763224	0.561142	2.95551	1.80705
Hemoglobin.lt.8	0	1	468	7168	6.12886	0.924148	0.34756	2.83313	3.16131
8.le.Hemoglobin.lt.10	0.000736021	1.00074	2212	29780	6.91423	1.04428	0.434637	2.47257	4.26592
10.le.Hemoglobin.lt.11	0.135037	1.14458	3832	49166	7.23046	1.09529	0.415224	2.76481	4.337
HDL.NA	0	1	31873	460235	6.47683	0.962143	0.625309	3.3335	2.76883
HDL.lt.40	0	1	27041	381581	6.61761	0.997473	0.559252	3.26006	3.05779
40.le.HDL.lt.60	0	1	10432	129289	7.46631	1.14509	0.575985	3.63433	3.58475
HDL.ge.90	-0.0313827	0.969105	4635	65454	6.61302	0.997482	0.58476	3.30187	2.98656
LDL.NA	0.0275881	1.02797	36194	515550	6.55993	0.981187	0.616867	3.39463	2.8049
LDL.lt.130	0	1	19233	265373	6.75776	1.02555	0.569144	3.30206	3.15738
130.le.LDL.lt.160	0	1	13063	177802	6.8441	1.03876	0.62486	3.42202	3.07718
160.le.LDL.lt.190	0	1	5747	75848	7.04332	1.06733	0.691317	3.55649	3.09442
190.le.LDL	-0.00694587	0.993078	26545	410242	6.07733	0.876093	0.605464	3.14567	2.54701
TotChol.NA	0.0871515	1.09106	11288	158860	6.63422	1.00096	0.654756	3.78069	2.4555
200.lt.TotChol.lt.220	0	1	10987	146412	6.98035	1.06139	0.621742	3.40305	3.24665
220.le.TotChol	0	1	11142	140814	7.33239	1.12313	0.706549	3.64247	3.30767
Trig.NA	0.0637849	1.06586	11463	159549	6.70304	1.01306	0.663699	3.84502	2.45589
150.lt.Trig.lt.200	-9.30165e-07	0.999999	26594	383697	6.48174	0.966936	0.581178	3.07916	3.07206
200.le.Trig	0.00243622	1.00244	29940	400022	6.96341	1.08022	0.646261	3.35602	3.25224
eGFR.NA	-0.0189499	0.981229	34045	479709	6.62671	0.999468	0.595133	3.23746	3.05619
45.lt.eGFR.lt.60	0	1	5990	111393	5.10295	0.751384	0.493099	1.99455	2.76789
30.lt.eGFR.lt.45	0	1	2189	43744	4.76564	0.711105	0.409799	1.81581	2.66999
15.lt.eGFR.lt.30	0	1	592	11505	4.89378	0.736333	0.303293	1.69187	3.02596
15.gt.eGFR	0.014142	1.01424	2188	27761	7.30575	1.10497	0.437543	2.97428	4.19313
PHQ2.not.administered	0.264267	1.30248	56419	718329	7.28224	1.32698	0.653753	3.70796	3.23711
PHQ2.eq.1.2	0.033635	1.03421	7230	120566	5.65745	0.839067	0.501758	2.76151	2.58395
PHQ2.eq.3.4	0	1	3959	59830	6.2064	0.933001	0.565066	3.23155	2.63787
PHQ2.eq.5.6	0.0357888	1.03644	5937	75553	7.28556	1.10695	0.616927	4.14489	2.83072
PHQ9.not.administered	0	1	71951	1012753	6.63324	1.0062	0.598712	3.32203	2.97479
PHQ9.score.5-9	0	1	1420	22965	5.82325	0.876309	0.519818	2.88409	2.62053
PHQ9.score.10-14	0	1	1826	28722	5.97748	0.899478	0.602159	2.99571	2.59436
PHQ9.score.15.19	0	1	2208	30840	6.68119	1.00813	0.49687	3.6882	2.75281
PHQ9.20-27	0.0451003	1.04613	2554	26786	8.70484	1.32342	0.693286	5.08487	3.36244
PHQ9.Q9.score=1	-0.0074566	0.992571	5425	89249	5.73019	0.854685	0.491694	2.71422	2.71846
PHQ9.Q9.score=2	0.053377	1.05483	1980	23339	7.82021	1.18426	0.621673	4.68431	2.8594
PHQ9.Q9.score=3	0.0174657	1.01762	690	7382	8.54807	1.29204	0.686129	5.28612	2.98331
PHQ9.Q9.score=4	0.214281	1.23897	934	7634	10.901	1.65205	1.08836	6.80015	3.69623
SuicideAttempt	3.21641	24.9385	9483	23754	28.5315	4.74373	1.89162	22.4536	8.28926
SuicideIdeation	0.851725	2.34369	9902	30044	24.7885	4.12231	1.66596	18.527	7.85462
alcdx_poss	0.401354	1.49385	38631	304531	11.2574	2.33838	0.841702	6.37046	4.79152
Nicdx_poss	0	1	40740	409759	9.04331	1.73496	0.738119	4.72471	4.06736
AmphetamineUseDisorder	0.114212	1.12099	4291	19235	18.2394	2.84983	1.28304	11.5103	7.4083
Cannabis	0	1	15376	87024	15.0156	2.56271	0.833001	9.07438	6.4097
COCNdx	0.24214	1.27397	18931	93116	16.8956	3.02298	0.700628	10.131	7.70817
DrugInducedSymptoms	0.0925176	1.09693	12941	50290	20.4662	3.48576	1.03511	12.9871	8.89328
OpioidOverdose	1.07174	2.92045	1442	4602	23.8584	3.64647	1.93906	11.8728	13.7071
OUD	0.287852	1.33356	11387	46085	19.8131	3.31539	1.12849	11.3562	9.71161
SedativeUseDisorder	0.149929	1.16175	3507	12121	22.4405	3.4936	1.88603	14.3453	9.30789
SAE_sed	0.144304	1.15524	1941	5470	26.1908	4.02375	2.28653	18.1383	9.89952
SUD_CatchAll	0.154498	1.16707	24036	126889	15.9258	2.99672	0.906677	9.27363	7.24081
SAE_Acet	0.147254	1.15865	1501	4968	23.203	3.5477	1.72107	14.3744	10.4542
SAE_OtherDrug	0.0294228	1.02986	2842	8970	24.0603	3.72559	1.6663	16.6899	9.05404
MDD	0.158716	1.17201	35748	349977	9.26774	1.71421	0.800732	5.11003	3.86647
Schiz	0	1	12493	102490	10.8651	1.75602	0.735116	6.45821	4.34726
Sleepx	0	1	19413	231542	7.73565	1.21982	0.658581	3.76155	3.67267
BIPOLAR	0.207058	1.23005	20223	138161	12.7683	2.23556	1.10802	7.76538	4.85042
PTSD	0.0120867	1.01216	33927	418811	7.49374	1.225	0.584183	3.85621	3.38379
MH_CatchAll	0.0184234	1.01859	68010	871759	7.23688	1.58068	0.628878	3.67687	3.24271
ODEPRdx_poss	0.0654391	1.06763	60582	723456	7.72692	1.66279	0.671111	4.00369	3.40745
OtherPsychosis	0.0296954	1.03014	11719	91078	11.4001	1.84196	0.771359	6.56558	4.81874
Thyroid	0	1	6668	93720	6.64223	1.00222	0.610842	3.10274	3.19282
reach_othanxdis	0	1	33223	378686	8.06562	1.36822	0.732931	4.13838	3.58459
reach_persond	0.431266	1.53921	16111	81507	16.5041	2.86098	1.11374	10.5479	6.40954
TBI_Dx	0.0426677	1.04359	2695	20383	11.6778	1.78798	0.682161	5.98247	5.81304
Concuss	0	1	1228	11053	9.99919	1.51631	0.620392	5.39245	4.56743
Headache	0	1	20710	202583	9.27481	1.53682	0.603494	4.76631	4.40771
SAE_Falls	0.21271	1.23703	7415	64186	10.356	1.61912	0.593164	4.81515	5.56855
SAE_OtherAccident	0.0685981	1.07101	1700	11853	12.5433	1.91145	0.844905	6.4483	6.18916
SAE_Vehicle	0.0079662	1.008	3001	22510	11.7636	1.80452	0.793301	5.58282	6.20833
Amputation	0.0601049	1.06195	574	6343	8.2984	1.25368	0.501961	3.58717	4.6022
SpinalCordInj	0.0828446	1.08637	459	3527	11.5153	1.74139	0.982594	4.05332	7.23304
Backpain	-0.000532373	0.999468	45994	548548	7.73604	1.38796	0.628423	3.69035	3.77263
EH_PARALYSIS	0.0615571	1.06349	2053	21534	8.70395	1.32122	0.581717	3.53015	5.0236
DEMENTIA	-0.000583501	0.999417	3550	73264	4.62155	0.683278	0.356337	2.06133	2.32769
Parkinsons	0	1	726	14950	4.63128	0.695933	0.320043	2.17249	2.26203
DeliriumTremens	0.0802423	1.08355	8718	40219	17.8147	2.89167	1.06757	11.6105	6.94354
Huntington	0	1	36	410	8.07175	1.21778	1.20482	4.4289	2.8436
EH_Lymphoma	-0.00696019	0.993064	3833	16297	19.0412	2.96581	1.5168	12.3063	7.3613
EH_METCANCR	0	1	691	11073	5.87385	0.885135	0.476362	1.91337	3.67116
EH_NMETTUMR	0	1	5578	103387	5.11907	0.755359	0.513852	1.89125	2.86646
HIV	0.0108126	1.01087	1222	8223	12.9381	1.96643	0.688406	7.07425	6.15156
Tourette	-0.180713	0.834675	74	709	9.45083	1.42612	0.421348	6.58762	2.87671
Osteoporosis	0	1	1806	27110	6.24568	0.940889	0.532012	2.22879	3.70476
Fibromyalgia	-0.019311	0.980874	7675	74613	9.327	1.44979	0.693428	4.14815	4.99758
Hearing	-0.0966378	0.907885	15255	275570	5.24542	0.742723	0.502596	2.23958	2.66671
Visual	0	1	3676	51075	6.71403	1.01348	0.444418	3.08717	3.4426
Neuro	0	1	10365	133464	7.20647	1.09998	0.53287	2.91056	4.06073
reach_chronic	1.34797	3.8496	4366	29837	12.765	1.97859	1.06439	5.60301	7.08169
GastricUlcer	0	1	3694	39623	8.52783	1.30022	0.612035	3.9489	4.39388
SleepApnea	0	1	21718	274397	7.33431	1.14559	0.620405	3.48872	3.54538
Homeless	0.132423	1.14159	20470	115102	15.099	2.71157	0.670527	9.07497	6.65412
AMI	0	1	3854	56309	6.40593	0.964701	0.447297	2.71928	3.4747
CAD	0.00627788	1.0063	13925	227791	5.76089	0.841803	0.43621	2.42324	3.09281
ChestPain_Dx	0.229247	1.25765	20050	212143	8.63506	1.40261	0.547557	4.09362	4.42717
EH_ARRHYTH	0	1	9594	136970	6.54595	0.985824	0.54675	2.88433	3.36736
EH_BLANEMIA	0.0063282	1.00635	546	5720	8.71369	1.31667	0.36579	3.65504	5.10949
EH_CHRNPULM	0	1	24143	290157	7.68151	1.22653	0.58963	3.61577	3.82407
EH_COAG	0	1	2738	33716	7.51084	1.13774	0.554507	3.17059	4.11239
EH_COMDIAB	0.0164722	1.01661	6533	103555	5.93434	0.886024	0.368489	2.21805	3.54056
EH_DefANEMIA	4.35916e-05	1.00004	4543	54226	7.73027	1.17608	0.506403	3.2784	4.28735
EH_ELECTRLYTE	0.204618	1.22706	11646	109790	9.59024	1.52203	0.652424	4.4357	5.04156
EH_HEART	0.0439559	1.04494	3861	65776	5.54447	0.828215	0.330333	1.97464	3.40412
EH_HYPERTENS	0	1	41870	636660	6.17069	0.856522	0.53493	2.81098	3.05044
EH_LIVER	0.118976	1.12634	11106	80002	12.1899	1.97269	0.706209	6.04801	6.30878
EH_OBESITY	-0.0423785	0.958507	21642	311357	6.49912	0.973286	0.487086	3.13411	3.12507
EH_OTHNEURO	0	1	4325	51054	7.80982	1.18825	0.52607	3.83137	3.80782
EH_PERIVASC	0	1	5448	95420	5.40112	0.801407	0.409135	1.96542	3.18882
EH_PULMCIRC	0.00838774	1.00842	692	10299	6.29606	0.949377	0.41578	2.01693	4.07042
EH_RENAL	0	1	3333	57362	5.49139	0.821035	0.349183	2.00393	3.30237
EH_RHEUMART	0	1	2824	34034	7.66184	1.1615	0.529008	3.18598	4.28326
EH_UNCDIAB	8.66863e-05	1.00009	16059	260717	5.80216	0.844358	0.417478	2.47518	3.10296
EH_VALVDIS	0	1	2881	47227	5.74958	0.862464	0.459479	2.21748	3.26103
EH_WEIGHTLS	0.0631468	1.06518	5873	59917	8.92689	1.37388	0.659869	4.165	4.57253
Insomnia_Rx	0	1	55	359	13.285	2.00484	1.37363	6.75325	6.26632
Barbiturate_Rx	-0.000220773	0.999779	4308	42858	9.1337	1.39918	0.635259	4.63921	4.34977
Combined_Analgesics_Rx	-0.00439495	0.995615	66568	846500	7.29059	1.5678	0.602258	3.56134	3.44242
AlcoholPharmacotherapy_notop_Rx	0	1	3695	17305	17.5952	2.73369	1.33417	11.7542	6.26185
MoodStabilizer_GE3_Rx	0.138359	1.14839	33948	308592	9.91067	1.85407	0.781614	5.16504	4.54993
PainAdjAnticonvulsant_Rx	0.00558427	1.0056	26953	248622	9.78064	1.71362	0.760793	4.89666	4.69433
Antidepressant_Rx	0.23325	1.2627	39895	354813	10.1075	2.03699	0.830112	5.53108	4.35379
Stimulant_Rx	0	1	2382	25145	8.65332	1.3147	1.03121	4.31887	3.76961
Thiamine_Rx	0.00757036	1.0076	12275	69448	15.0203	2.49279	0.870707	8.98034	6.48119
Anxiolytics_Rx	0.173754	1.18976	43387	471535	8.42594	1.58578	0.787539	4.28659	3.78035
OpioidAgonist_Rx	0.000457839	1.00046	704	2565	21.5356	3.2686	1.23219	11.4601	11.704
NaltrexoneINJ_Rx	0.0163842	1.01652	25	91	21.5517	3.25195	1.08696	15.7407	7.14286
OpioidForPain_Rx	0.282064	1.32586	51676	574025	8.2589	1.6827	0.649557	3.90877	4.10509
Reach_Statin_Rx	-0.129442	0.878585	28406	488245	5.4981	0.736906	0.520579	2.42301	2.73461
CVD_Rx	-0.0564652	0.945099	52252	758120	6.4479	0.922731	0.568689	3.02655	3.10018
Antimicrobial_Rx	0.0223936	1.02265	53050	629419	7.77325	1.50307	0.586764	3.75371	3.78887
Combined_Analgesics_5	0.191142	1.21063	42220	462891	8.35856	1.54675	0.637103	3.89992	4.23434
CVD_5	0.0182032	1.01837	34037	519757	6.14615	0.874171	0.531829	2.70112	3.13631
GroupTx	0.891217	2.43809	3358	10989	23.4056	3.64071	0.982159	16.7248	8.66096
MedMgmnt	0.130339	1.13921	1567	10290	13.2158	2.01337	0.618119	7.2388	6.36943
PsyTx25min	0.137333	1.14721	4760	46218	9.33736	1.4342	0.351437	4.53588	4.9384
PsyTx45min	0.336659	1.40026	486	2318	17.3324	2.6245	0.600343	10.5019	7.94281
PsyTx75min	0	1	361	3241	10.0222	1.51423	0.552317	4.90023	5.15072
PsyInterview.Test	0.541781	1.71907	2980	15360	16.2486	2.50683	0.685374	10.4321	6.59775
FamilyPsy	0.0338784	1.03446	681	6149	9.97072	1.50845	0.404924	5.15194	4.97605
AlcTx	0.148016	1.15953	821	1870	30.5091	4.63954	1.11052	22.6634	11.8756
Breath.EtOH	0	1	429	4264	9.14127	1.38106	0.350549	4.45888	4.80018
MethadoneClinic	-0.0350766	0.965531	2	4	33.3333	5.0287	0	20	20
PsyReport	0.323237	1.38159	2919	26464	9.93432	1.51737	0.312653	5.05166	5.11975
EnvironManipulation	0	1	70	583	10.7198	1.6177	0.34188	6.11916	4.89396
InpatPsy20min	0.451311	1.57037	1904	9125	17.2636	2.64308	0.696485	11.4593	6.73549
InteractivePsy	0.055788	1.05737	1755	17176	9.27051	1.40738	0.400116	4.3759	4.97898
PoC_ED	0.504938	1.65688	31718	263731	10.7355	2.02014	0.675643	5.60235	5.13376
PoC_UC	0.0394343	1.04022	8019	75099	9.64773	1.50564	0.658756	5.01252	4.52344
PoC_TobaccoCessation	-0.000252708	0.999747	10590	91959	10.3268	1.64206	0.679354	5.53096	4.74124
MHOC_HBPC	0	1	36	814	4.23529	0.638767	0.488998	1.09356	2.74791
MHOC_GeneralMentalHealth	0	0	0	0	0	0	0	0	0
MHOC_PTSD	0	0	0	0	0	0	0	0	0
MHOC_SUD	0	0	0	0	0	0	0	0	0
MHOC_TSES	0	0	0	0	0	0	0	0	0
MHOC_PRRC	0	0	0	0	0	0	0	0	0
MHOC_MHICM	0	0	0	0	0	0	0	0	0
MHOC_PCMHI	0	0	0	0	0	0	0	0	0
MHOC_Residential	0	0	0	0	0	0	0	0	0
MHOC_Homeless	0	0	0	0	0	0	0	0	0
MHOC_OtherMH	0	0	0	0	0	0	0	0	0

## Sheet: Lab-LOINCLa
Lab Name	Relative #	Most prevalent LOINC Code	Description	Relative #	2nd most prev	Description
A1c	1751374	4548-4	Hemoglobin A1c/Hemoglobin.total in blood	668044	17856-6	Hemoglobin A1c/Hemoglobin.total in blood by HPLC	62481	17855-5	Hemoglobin A1c/Hemoglobin.total in blood by IFCC	52800	Missing
Glucose	7342663	2345-7	Glucose mass/volume in serum or plasma	1031623	2340-8	Glucose in blood by automated test strip	707605	2339-0	Glucose mass/volume in blood	344686	Missing		263825	14743-9	Glucose [Moles/volume] in Capillary blood by Glucometer	83866	27353-2	Glucose mean value [Mass/volume] in Blood Estimated from glycated hemoglobin.
HDLC	2952179	2085-9	Cholesterol in HDL [Mass/volume] in Serum or Plasma	330454	Missing		144936	9830-1	Cholesterol.total/Cholesterol in HDL [Mass Ratio] in Serum or Plasma	124904	2093-3	Cholesterol [Mass/volume] in Serum or Plasma	49863	43396-1	Cholesterol non HDL [Mass/volume] in Serum or Plasma	43392	2573-4	Lipoprotein.alpha [Mass/volume] in Serum or Plasma
Hemoglobin	6563015	718-7	Hemoglobin [Mass/volume] in Blood	340664	Missing		230334	30313-1	Hemoglobin [Mass/volume] in Arterial blood.	128110	2615-3	Methemoglobin/Hemoglobin.total in Arterial blood	119439	2030-5	Carboxyhemoglobin/Hemoglobin.total in Arterial blood	117770	2714-4	Fractional oxyhemoglobin in Arterial blood.
LDLC	1829209	13457-7	Cholesterol in LDL [Mass/volume] in Serum or Plasma by calculation	750983	18262-6	Cholesterol in LDL [Mass/volume] in Serum or Plasma by Direct assay	352199	2089-1	Cholesterol in LDL [Mass/volume] in Serum or Plasma	343221	13458-5	Cholesterol in VLDL [Mass/volume] in Serum or Plasma by calculation	257369	Missing		104444	2093-3	Cholesterol [Mass/volume] in Serum or Plasma	85842	2091-7
Total Cholesterol	3586164	2093-3	Cholesterol [Mass/volume] in Serum or Plasma	729753	13457-7	Cholesterol in LDL [Mass/volume] in Serum or Plasma by calculation	716891	2085-9	Cholesterol in HDL [Mass/volume] in Serum or Plasma	320439	9830-1	Cholesterol.total/Cholesterol in HDL [Mass Ratio] in Serum or Plasma	303683	Missing		120872	2089-1	Cholesterol in LDL [Mass/volume] in Serum or Plasma
Triglycerides	3603490	2571-8	Triglyceride [Mass/volume] in Serum or Plasma	179323	Missing		44355	3048-6	Triglyceride [Mass/volume] in Serum or Plasma --fasting
eGFR	7376511	2160-0	Creatinine [Mass/volume] in Serum or Plasma	5357323	33914-3	Glomerular filtration rate/1.73 sq M.predicted [Volume Rate/Area] in Serum or Plasma by Creatinine-based formula (MDRD)	1169060	Missing		977245	2161-8	Creatinine [Mass/volume] in Urine	74740	30154-9	Protein/Creatinine [Mass Ratio] in Serum or Plasma
